# Supplementary material for: Crystal structure of γ-ethyl-l-glutamate N-carb­oxy anhydride
Source: Acta Crystallogr E Crystallogr Commun. 2015 Jan 1;71(Pt 1):110–2. doi: 10.1107/S2056989014027170 (PMC4331880; doi:10.1107/S2056989014027170)
Supplement: Supplementary file 1 [file e-71-00110-sup1.cif]

##############################################################################
#                                                                            #
# This CIF contains the data in a paper accepted for publication in          #
# Acta Crystallographica Section E. It conforms to the requirements of       #
# Notes for Authors for Acta Crystallographica Section E, and has been       #
# peer reviewed under the auspices of the IUCr Commission on Journals.       #
#                                                                            #
# Full details of the Crystallographic Information File format               #
# are given in the paper "The Crystallographic Information File (CIF):       #
# a New Standard Archive File for Crystallography" by S. R. Hall, F. H.      #
# Allen and I. D. Brown [Acta Cryst. (1991), A47, 655-685].                  #
#                                                                            #
# The current version of the core CIF dictionary is obtainable from          #
# ftp://ftp.iucr.org/pub/cif_core.dic.                                       #
#                                                                            #
# Software is freely available for graphical display of the structure(s)     #
# in this CIF. For information consult the CIF software page                 #
# http://www.iucr.org/resources/cif/software.                                #
#                                                                            #
# This file may be used for bona fide research purposes within the           #
# scientific community so long as proper attribution is given to the journal # 
# article from which it was obtained.                                        #
#                                                                            #
##############################################################################
data_I
_database_code_depnum_ccdc_archive 'CCDC 1038820'
_audit_creation_method     'by CrystalStructure 4.0'
_chemical_name_systematic
;
(<i>S</i>)-4-[2-(Ethoxycarbonyl)ethyl]-1,3-oxazolidine-2,5-dione
;
_chemical_name_common
;
\g-Ethyl-<i>L</i>-glutamate <i>N</i>-carboxy anhydride
;
_chemical_formula_moiety     'C8 H11 N O5'
_chemical_formula_sum     'C8 H11 N O5'
_chemical_formula_iupac     'C8 H11 N O5'
_chemical_formula_weight     201.18
_symmetry_cell_setting     orthorhombic
_symmetry_space_group_name_H-M     'P 21 21 2'
_symmetry_space_group_name_Hall     'P 2 2ab'
loop_
    _symmetry_equiv_pos_as_xyz
    'x, y, z'
    'x+1/2, -y+1/2, -z'
    '-x+1/2, y+1/2, -z'
    '-x, -y, z'
_cell_length_a     7.9337(19)
_cell_length_b     20.581(5)
_cell_length_c     5.8405(14)
_cell_angle_alpha     90.00
_cell_angle_beta     90.00
_cell_angle_gamma     90.00
_cell_volume     953.7(4)
_cell_formula_units_Z     4
_cell_measurement_reflns_used     ?
_cell_measurement_theta_min     3.24
_cell_measurement_theta_max     27.48
_cell_measurement_temperature     293(2)
_exptl_crystal_description     prism
_exptl_crystal_colour     colorless
_exptl_crystal_size_max     0.66
_exptl_crystal_size_mid     0.39
_exptl_crystal_size_min     0.14
_exptl_crystal_density_diffrn     1.401
_exptl_crystal_density_meas     ?
_exptl_crystal_density_method     'not measured'
_exptl_crystal_F_000     424
_exptl_absorpt_coefficient_mu     0.118
_exptl_absorpt_correction_type     multi-scan
_exptl_absorpt_process_details
;
(<i>REQAB</i>; Rigaku, 1998)
;
_exptl_absorpt_correction_T_min     0.9263
_exptl_absorpt_correction_T_max     0.9837
_exptl_special_details     ?
_diffrn_ambient_temperature     293(2)
_diffrn_radiation_type     MoK\a
_diffrn_radiation_wavelength     0.71069
_diffrn_radiation_source     'fine-focus sealed tube'
_diffrn_radiation_monochromator     graphite
_diffrn_measurement_device_type     'Rigaku XtaLAB mini'
_diffrn_measurement_method     \w
_diffrn_detector_area_resol_mean     6.827
_diffrn_reflns_number     9982
_diffrn_reflns_av_R_equivalents     0.0239
_diffrn_reflns_av_sigmaI/netI     0.0192
_diffrn_reflns_theta_min     3.24
_diffrn_reflns_theta_max     27.48
_diffrn_reflns_theta_full     27.48
_diffrn_measured_fraction_theta_max     0.998
_diffrn_measured_fraction_theta_full     0.998
_diffrn_reflns_limit_h_min     -10
_diffrn_reflns_limit_h_max     10
_diffrn_reflns_limit_k_min     -26
_diffrn_reflns_limit_k_max     26
_diffrn_reflns_limit_l_min     -7
_diffrn_reflns_limit_l_max     7
_diffrn_standards_number     ?
_diffrn_standards_interval_count     .
_diffrn_standards_interval_time     ?
_diffrn_standards_decay_%     ?
_refine_special_details
;
Refinement of <i>F</i>^2^ against ALL reflections. The weighted <i>R</i>-factor
<i>wR</i> and goodness of fit <i>S</i> are based on <i>F</i>^2^, conventional
<i>R</i>-factors <i>R</i> are based on <i>F</i>, with <i>F</i> set to zero for
negative <i>F</i>^2^. The threshold expression of <i>F</i>^2^ >
\s(<i>F</i>^2^) is used only for calculating <i>R</i>-factors(gt) <i>etc</i>.
and is not relevant to the choice of reflections for refinement.
<i>R</i>-factors based on <i>F</i>^2^ are statistically about twice as large
as those based on <i>F</i>, and <i>R</i>- factors based on ALL data will be
even larger.
;
_reflns_number_total     2190
_reflns_number_gt     2042
_reflns_threshold_expression     I>2\s(I)
_refine_ls_structure_factor_coef     Fsqd
_refine_ls_matrix_type     full
_refine_ls_R_factor_all     0.0364
_refine_ls_R_factor_gt     0.0338
_refine_ls_wR_factor_gt     0.0801
_refine_ls_wR_factor_ref     0.0814
_refine_ls_goodness_of_fit_ref     1.025
_refine_ls_restrained_S_all     1.025
_refine_ls_number_reflns     2190
_refine_ls_number_parameters     131
_refine_ls_number_restraints     0
_refine_ls_hydrogen_treatment     mixed
_refine_ls_weighting_scheme     calc
_refine_ls_weighting_details
         'calc w=1/[\s^2^(Fo^2^)+(0.0385P)^2^+0.1670P] where P=(Fo^2^+2Fc^2^)/3'
_atom_sites_solution_hydrogens     geom
_atom_sites_solution_primary     direct
_atom_sites_solution_secondary     difmap
_refine_ls_shift/su_max     0.010
_refine_ls_shift/su_mean     0.001
_refine_diff_density_max     0.158
_refine_diff_density_min     -0.157
_refine_ls_extinction_method     none
_refine_ls_extinction_coef     .
loop_
    _atom_type_symbol
    _atom_type_description
    _atom_type_scat_dispersion_real
    _atom_type_scat_dispersion_imag
    _atom_type_scat_source
    'C' 'C' 0.0033 0.0016
                         'International Tables Vol C Tables 4.2.6.8 and 6.1.1.4'
    'H' 'H' 0.0000 0.0000
                         'International Tables Vol C Tables 4.2.6.8 and 6.1.1.4'
    'N' 'N' 0.0061 0.0033
                         'International Tables Vol C Tables 4.2.6.8 and 6.1.1.4'
    'O' 'O' 0.0106 0.0060
                         'International Tables Vol C Tables 4.2.6.8 and 6.1.1.4'
_computing_data_collection
;
CrystalClear (Rigaku, 2009)
;
_computing_cell_refinement
;
CrystalClear (Rigaku, 2009)
;
_computing_data_reduction
;
CrystalClear (Rigaku, 2009)
;
_computing_structure_solution
;
SIR2004 (Burla <i>et al.</i>,  2005)
;
_computing_structure_refinement
;
SHELXL97 (Sheldrick, 2008)
;
_computing_molecular_graphics
;
CrystalStructure (Rigaku, 2010) and Mercury (Macrae <i>et al.</i>,
2008)
;
_computing_publication_material
;
CrystalStructure (Rigaku, 2010)
;
loop_
    _atom_site_type_symbol
    _atom_site_label
    _atom_site_fract_x
    _atom_site_fract_y
    _atom_site_fract_z
    _atom_site_U_iso_or_equiv
    _atom_site_adp_type
    _atom_site_calc_flag
    _atom_site_occupancy
    _atom_site_disorder_assembly
    _atom_site_disorder_group
    O O1 -0.02731(16) 0.77067(6) -0.0480(2) 0.0538(4) Uani d 1.0 . .
    O O2 0.10460(14) 0.72562(4) 0.25649(18) 0.0385(3) Uani d 1.0 . .
    O O3 0.27691(18) 0.70878(5) 0.5536(2) 0.0548(4) Uani d 1.0 . .
    O O4 0.19733(14) 0.94889(5) 0.93375(19) 0.0417(3) Uani d 1.0 . .
    O O5 0.26952(18) 1.03085(5) 0.7069(2) 0.0539(4) Uani d 1.0 . .
    N N1 0.15491(17) 0.82887(6) 0.1795(2) 0.0344(3) Uani d 1.0 . .
    C C1 0.06782(19) 0.77729(7) 0.1092(3) 0.0355(3) Uani d 1.0 . .
    C C2 0.22322(19) 0.74470(6) 0.4126(3) 0.0340(3) Uani d 1.0 . .
    C C3 0.26475(17) 0.81536(6) 0.3704(2) 0.0283(3) Uani d 1.0 . .
    C C4 0.23203(19) 0.85660(6) 0.5828(3) 0.0318(3) Uani d 1.0 . .
    C C5 0.2829(3) 0.92684(7) 0.5461(3) 0.0425(4) Uani d 1.0 . .
    C C6 0.24451(18) 0.96852(6) 0.7513(3) 0.0336(3) Uani d 1.0 . .
    C C7 0.2257(3) 1.07707(7) 0.8886(4) 0.0504(5) Uani d 1.0 . .
    C C8 0.3640(3) 1.08564(9) 1.0556(4) 0.0575(5) Uani d 1.0 . .
    H H1 0.156(3) 0.8596(10) 0.108(4) 0.0517 Uiso d 1.0 . .
    H H3 0.3827 0.8197 0.3231 0.0339 Uiso calc 1.0 . .
    H H4A 0.1132 0.8547 0.6210 0.0381 Uiso calc 1.0 . .
    H H4B 0.2950 0.8389 0.7108 0.0381 Uiso calc 1.0 . .
    H H5A 0.4027 0.9288 0.5139 0.0509 Uiso calc 1.0 . .
    H H5B 0.2234 0.9439 0.4140 0.0509 Uiso calc 1.0 . .
    H H7A 0.1261 1.0617 0.9682 0.0604 Uiso calc 1.0 . .
    H H7B 0.1990 1.1188 0.8204 0.0604 Uiso calc 1.0 . .
    H H8A 0.4623 1.1017 0.9782 0.0689 Uiso calc 1.0 . .
    H H8B 0.3895 1.0446 1.1259 0.0689 Uiso calc 1.0 . .
    H H8C 0.3301 1.1161 1.1711 0.0689 Uiso calc 1.0 . .
loop_
    _atom_site_aniso_label
    _atom_site_aniso_U_11
    _atom_site_aniso_U_22
    _atom_site_aniso_U_33
    _atom_site_aniso_U_12
    _atom_site_aniso_U_13
    _atom_site_aniso_U_23
    O1 0.0582(7) 0.0549(7) 0.0482(7) -0.0087(6) -0.0192(6) -0.0092(6)
    O2 0.0425(6) 0.0261(4) 0.0470(6) -0.0067(4) -0.0017(5) -0.0028(5)
    O3 0.0817(9) 0.0355(5) 0.0473(6) 0.0005(6) -0.0118(7) 0.0098(5)
    O4 0.0598(7) 0.0274(4) 0.0380(6) -0.0052(5) 0.0094(6) -0.0030(4)
    O5 0.0899(9) 0.0257(5) 0.0461(6) -0.0118(6) 0.0003(7) 0.0003(5)
    N1 0.0486(7) 0.0267(5) 0.0280(5) -0.0060(5) -0.0048(5) 0.0024(5)
    C1 0.0387(7) 0.0328(7) 0.0349(7) -0.0035(6) -0.0014(6) -0.0044(6)
    C2 0.0431(7) 0.0275(6) 0.0313(7) -0.0004(6) 0.0049(7) -0.0027(6)
    C3 0.0323(6) 0.0269(6) 0.0256(6) -0.0043(5) 0.0016(5) -0.0021(5)
    C4 0.0411(7) 0.0278(6) 0.0264(6) -0.0037(5) 0.0040(6) -0.0032(5)
    C5 0.0633(10) 0.0333(7) 0.0308(7) -0.0130(7) 0.0052(8) -0.0035(6)
    C6 0.0402(7) 0.0245(6) 0.0361(7) -0.0054(5) -0.0046(6) 0.0002(5)
    C7 0.0536(9) 0.0243(6) 0.0732(11) 0.0023(7) -0.0051(9) -0.0090(7)
    C8 0.0606(10) 0.0450(9) 0.0668(12) 0.0006(8) -0.0007(10) -0.0164(9)
_geom_special_details
;
All e.s.d.'s (except the e.s.d. in the dihedral angle between two l.s. planes)
are estimated using the full covariance matrix. The cell e.s.d.'s are taken
into account individually in the estimation of e.s.d.'s in distances, angles
and torsion angles; correlations between e.s.d.'s in cell parameters are only
used when they are defined by crystal symmetry. An approximate (isotropic)
treatment of cell e.s.d.'s is used for estimating e.s.d.'s involving l.s.
planes.
;
loop_
    _geom_bond_atom_site_label_1
    _geom_bond_atom_site_label_2
    _geom_bond_site_symmetry_2
    _geom_bond_distance
    _geom_bond_publ_flag
    O1 C1 . 1.1964(18) ?
    O2 C2 . 1.3677(18) ?
    O2 C1 . 1.3985(18) ?
    O3 C2 . 1.1861(17) ?
    O4 C6 . 1.1997(18) ?
    O5 C6 . 1.3237(15) ?
    O5 C7 . 1.467(2) ?
    N1 C1 . 1.3314(18) ?
    N1 C3 . 1.4423(18) ?
    N1 H1 . 0.76(2) ?
    C2 C3 . 1.5113(17) ?
    C3 C4 . 1.5251(17) ?
    C3 H3 . 0.9800 ?
    C4 C5 . 1.5159(18) ?
    C4 H4A . 0.9700 ?
    C4 H4B . 0.9700 ?
    C5 C6 . 1.505(2) ?
    C5 H5A . 0.9700 ?
    C5 H5B . 0.9700 ?
    C7 C8 . 1.478(3) ?
    C7 H7A . 0.9700 ?
    C7 H7B . 0.9700 ?
    C8 H8A . 0.9600 ?
    C8 H8B . 0.9600 ?
    C8 H8C . 0.9600 ?
loop_
    _geom_angle_atom_site_label_1
    _geom_angle_atom_site_label_2
    _geom_angle_atom_site_label_3
    _geom_angle_site_symmetry_1
    _geom_angle_site_symmetry_3
    _geom_angle
    _geom_angle_publ_flag
    C2 O2 C1 . . 109.58(10) ?
    C6 O5 C7 . . 116.82(14) ?
    C1 N1 C3 . . 113.46(12) ?
    C1 N1 H1 . . 119.9(15) ?
    C3 N1 H1 . . 125.7(15) ?
    O1 C1 N1 . . 130.91(15) ?
    O1 C1 O2 . . 121.12(13) ?
    N1 C1 O2 . . 107.97(12) ?
    O3 C2 O2 . . 122.09(13) ?
    O3 C2 C3 . . 129.38(14) ?
    O2 C2 C3 . . 108.53(11) ?
    N1 C3 C2 . . 100.35(11) ?
    N1 C3 C4 . . 114.75(11) ?
    C2 C3 C4 . . 111.48(11) ?
    N1 C3 H3 . . 110.0 ?
    C2 C3 H3 . . 110.0 ?
    C4 C3 H3 . . 110.0 ?
    C5 C4 C3 . . 111.76(11) ?
    C5 C4 H4A . . 109.3 ?
    C3 C4 H4A . . 109.3 ?
    C5 C4 H4B . . 109.3 ?
    C3 C4 H4B . . 109.3 ?
    H4A C4 H4B . . 107.9 ?
    C6 C5 C4 . . 112.17(12) ?
    C6 C5 H5A . . 109.2 ?
    C4 C5 H5A . . 109.2 ?
    C6 C5 H5B . . 109.2 ?
    C4 C5 H5B . . 109.2 ?
    H5A C5 H5B . . 107.9 ?
    O4 C6 O5 . . 123.17(14) ?
    O4 C6 C5 . . 125.34(12) ?
    O5 C6 C5 . . 111.49(13) ?
    O5 C7 C8 . . 112.25(14) ?
    O5 C7 H7A . . 109.2 ?
    C8 C7 H7A . . 109.2 ?
    O5 C7 H7B . . 109.2 ?
    C8 C7 H7B . . 109.2 ?
    H7A C7 H7B . . 107.9 ?
    C7 C8 H8A . . 109.5 ?
    C7 C8 H8B . . 109.5 ?
    H8A C8 H8B . . 109.5 ?
    C7 C8 H8C . . 109.5 ?
    H8A C8 H8C . . 109.5 ?
    H8B C8 H8C . . 109.5 ?
loop_
    _geom_torsion_atom_site_label_1
    _geom_torsion_atom_site_label_2
    _geom_torsion_atom_site_label_3
    _geom_torsion_atom_site_label_4
    _geom_torsion_site_symmetry_1
    _geom_torsion_site_symmetry_2
    _geom_torsion_site_symmetry_3
    _geom_torsion_site_symmetry_4
    _geom_torsion
    _geom_torsion_publ_flag
    C3 N1 C1 O1 . . . . -176.31(16) ?
    C3 N1 C1 O2 . . . . 3.49(17) ?
    C2 O2 C1 O1 . . . . 176.53(14) ?
    C2 O2 C1 N1 . . . . -3.30(16) ?
    C1 O2 C2 O3 . . . . -178.76(14) ?
    C1 O2 C2 C3 . . . . 1.89(15) ?
    C1 N1 C3 C2 . . . . -2.23(15) ?
    C1 N1 C3 C4 . . . . -121.83(14) ?
    O3 C2 C3 N1 . . . . -179.18(16) ?
    O2 C2 C3 N1 . . . . 0.11(14) ?
    O3 C2 C3 C4 . . . . -57.2(2) ?
    O2 C2 C3 C4 . . . . 122.05(12) ?
    N1 C3 C4 C5 . . . . -70.08(16) ?
    C2 C3 C4 C5 . . . . 176.72(13) ?
    C3 C4 C5 C6 . . . . 177.65(13) ?
    C7 O5 C6 O4 . . . . -4.1(2) ?
    C7 O5 C6 C5 . . . . 176.04(14) ?
    C4 C5 C6 O4 . . . . 8.0(2) ?
    C4 C5 C6 O5 . . . . -172.05(13) ?
    C6 O5 C7 C8 . . . . 84.9(2) ?
loop_
    _geom_hbond_atom_site_label_D
    _geom_hbond_atom_site_label_H
    _geom_hbond_atom_site_label_A
    _geom_hbond_site_symmetry_A
    _geom_hbond_distance_DH
    _geom_hbond_distance_HA
    _geom_hbond_distance_DA
    _geom_hbond_angle_DHA
    _geom_hbond_publ_flag
    N1 H1 O4 1_554 0.76(2) 2.13(2) 2.8766(17) 170(2) y
_shelx_hkl_file
;
   0   4   028604.03  316.43
   0  -4   028828.11  329.51
   0   5   0  354.31    9.97
   0   5   0  337.34    9.97
   0  -6   017036.97  248.29
   0   6   017065.27  233.41
   0   6   017022.29  225.32
   0  -7   0  142.92    8.05
   0   7   0  179.63    7.88
   0   8   010617.43  165.01
   0   8   010720.53  171.85
   0  -8   010096.64  181.66
   0  -9   0  142.65   11.15
   0   9   0  138.34    8.94
   0  10   0 6286.28  110.41
   0  10   0 6507.69  118.66
   0 -10   0 6381.04  131.00
   0 -11   0   20.25    5.85
   0  11   0   63.71    4.82
   0 -12   0  434.56   16.47
   0  12   0  446.16   14.62
   0  12   0  437.86   14.18
   0  13   0    0.19    3.30
   0 -13   0    0.13    3.66
   0  13   0   10.89    3.12
   0 -14   0  152.95   10.96
   0  14   0  152.37    9.15
   0  14   0  159.17    9.21
   0 -15   0   -7.98    5.98
   0  15   0   -2.64    3.98
   0 -16   0 2506.17   63.65
   0  16   0 2743.54   73.58
   0 -16   0 2746.35   88.00
   0  17   0   22.44    7.51
   0 -17   0   29.82    5.81
   0 -17   0  -10.15    9.29
   0  18   0   69.19   11.00
   0 -18   0   65.50   10.32
   0 -18   0   72.35    8.23
   0 -19   0   12.22    4.32
   0 -19   0   -6.92    5.99
   0  19   0   -3.36    5.02
   0 -20   0 2279.54   70.79
   0  20   0 2322.29   73.64
   0 -20   0 2404.19   98.07
   0 -21   0    6.46   12.59
   0 -21   0   31.47    7.14
   0  21   0   43.35    9.01
   0  22   0  314.46   20.45
   0 -22   0  299.54   24.40
   0 -23   0    7.29    6.77
   0  23   0   -9.79    6.39
   0 -24   0    7.84    9.44
   0  24   0    5.89    8.05
   0 -25   0    3.97    7.99
   0  25   0   -0.46    5.21
   0  26   0   60.28   11.51
   0 -26   0   68.70   14.54
  -1   2   0 7301.31   72.55
   1   2   0 7455.21   81.33
  -1  -2   0 7394.27   75.25
  -1  -2   0 7340.47   65.85
   1  -2   0 7246.79   75.06
   1  -2   0 7353.56   75.78
  -1   2   0 7382.63   78.03
   1   2   0 7155.25   66.26
  -1  -3   0 2955.53   34.95
   1   3   0 2976.75   37.43
   1  -3   0 2938.78   35.11
  -1   3   0 3029.47   35.77
   1   3   0 2878.38   30.60
   1  -3   0 2916.22   35.85
  -1   4   0  598.53   11.74
   1   4   0  580.67    9.11
  -1  -4   0  581.39   10.03
   1   4   0  585.63   11.86
   1  -4   0  582.53   11.26
   1  -4   0  572.47   10.24
   1   5   0 5014.98   63.66
  -1   5   0 5241.43   72.46
   1   5   0 5032.56   74.99
   1  -5   0 4984.71   67.73
  -1  -5   0 4853.77   68.53
   1  -5   0 5027.39   72.99
   1  -6   0 1333.37   22.09
   1   6   0 1346.95   25.74
  -1   6   0 1429.85   26.78
  -1  -6   0 1355.90   24.26
   1  -6   0 1352.25   26.06
   1   6   0 1338.30   21.61
   1   7   0   50.38    3.35
   1   7   0   38.97    4.99
  -1  -7   0   54.54    4.64
  -1  -8   028580.96  493.99
  -1   8   029316.79  470.02
   1   8   029123.67  496.93
   1  -8   029895.63  470.96
   1  -8   029494.31  515.02
   1   8   029540.65  437.43
  -1  -9   0   35.38    5.15
   1   9   0   16.88    4.42
   1   9   0   26.75    4.86
   1 -10   010084.90  186.90
  -1  10   0 9958.53  185.46
   1  10   010237.37  173.50
   1 -10   0 9801.63  202.86
  -1 -10   010137.31  202.80
   1  10   010150.61  194.92
   1  11   0 1691.53   42.23
  -1  11   0 1954.40   47.23
   1  11   0 1737.87   38.93
  -1 -11   0 1748.44   45.33
   1 -11   0 1894.27   42.65
   1 -11   0 1834.85   50.74
  -1 -12   0   93.97    8.37
   1 -12   0  121.48    7.56
   1  12   0  100.17    6.23
  -1  12   0  112.42    8.29
   1  12   0   97.15    6.51
   1 -12   0  108.44   10.50
   1 -13   0   51.57    8.64
  -1  13   0   68.24    8.66
  -1 -13   0   46.16    7.35
   1  13   0   53.26    6.68
   1  13   0   43.84    6.67
   1 -13   0   76.80    6.69
   1 -14   0 2350.07   57.80
  -1  14   0 2382.87   60.13
   1 -14   0 2411.69   67.30
   1  14   0 2390.38   56.72
   1  14   0 2409.51   62.11
  -1 -14   0 2473.11   73.61
   1  15   0   65.17    7.08
   1  15   0   65.56    8.40
   1 -15   0  125.69    9.02
  -1 -15   0   53.13    9.99
   1 -15   0  103.71   12.21
  -1  15   0  102.79    9.46
  -1  16   0 1051.23   35.59
  -1 -16   0 1084.91   45.96
   1  16   0 1064.53   35.10
   1 -16   0  982.62   31.33
   1 -16   0 1104.08   44.22
   1  16   0 1078.96   34.58
  -1  17   0  269.33   20.04
   1 -17   0  264.30   13.78
   1 -17   0  260.25   18.34
  -1 -17   0  248.87   19.61
   1  17   0  253.51   15.90
   1  17   0  269.20   14.17
   1 -18   0   86.91    9.23
   1  18   0   94.12   10.09
   1 -18   0  104.84   14.59
  -1  18   0  100.54   13.82
   1  18   0   82.42    9.74
  -1 -18   0   82.40   16.37
  -1 -19   0  178.89   16.64
   1  19   0  170.50   15.91
   1 -19   0  166.01   12.07
   1 -19   0  179.85   19.53
   1  19   0  167.34   13.24
  -1  19   0  163.94   15.40
   1 -20   0    3.56    4.06
  -1 -20   0    3.40    7.43
  -1  20   0    3.37    5.55
   1  20   0    7.45    4.58
   1 -20   0   -2.62    7.12
   1  20   0   -0.61    4.60
   1  21   0    9.06    7.29
   1 -21   0    4.48    7.60
  -1  21   0   13.75    6.75
   1  21   0   16.88    5.72
  -1 -21   0   14.03    7.99
   1 -21   0    7.71    5.12
   1 -22   0  297.88   24.09
  -1  22   0  307.57   21.96
  -1 -22   0  338.53   30.52
   1  22   0  316.76   22.77
  -1 -23   0   36.19   11.04
  -1  23   0   22.78    9.32
   1  23   0   25.03    8.22
   1 -23   0   34.51   10.63
   1  24   0  516.52   31.98
  -1 -24   0  536.19   43.36
  -1  24   0  480.61   29.86
   1 -24   0  510.54   33.90
   1 -25   0    9.45   11.44
  -1 -25   0   11.94   10.24
  -1  25   0   18.85    8.41
   1  25   0   20.56    9.20
   1 -26   0  205.86   26.80
  -1  26   0  207.15   25.10
  -1 -26   0  235.53   30.48
   1  26   0  205.21   18.12
  -2   1   016707.87  202.17
  -2   1   016689.05  212.99
  -2  -1   016595.49  210.76
   2  -1   016729.60  223.93
  -2  -1   016580.99  193.60
   2   1   015970.15  228.21
  -2  -2   018182.68  212.70
  -2   2   017925.25  226.49
   2   2   018183.20  257.85
   2  -2   017891.38  234.83
   2  -2   017622.15  243.09
  -2  -2   017670.39  233.87
   2  -3   0    2.97    2.18
  -2   3   0    1.75    2.03
   2  -3   0    2.21    2.35
  -2  -3   0    9.96    1.92
   2   3   0    8.83    2.33
  -2  -3   0    8.35    2.11
  -2   4   0  156.96    6.85
  -2  -4   0  159.61    5.86
   2  -4   0  163.66    6.46
   2   4   0  160.21    7.97
   2   4   0  157.80    4.81
   2  -4   0  153.50    6.51
   2   5   0 1949.21   29.60
   2   5   0 1962.63   37.94
  -2   5   0 2000.37   34.54
   2  -5   0 2008.88   33.51
   2  -5   0 2008.57   36.62
  -2  -5   0 2006.90   36.10
   2   6   0 1686.72   34.57
  -2   6   0 1751.60   34.63
   2  -6   0 1780.42   35.86
   2   6   0 1750.06   28.64
   2  -6   0 1812.54   34.57
  -2  -6   0 1765.44   33.10
   2  -7   0   93.33    7.16
  -2  -7   0  116.69    6.83
   2   7   0  116.06    8.14
   2  -7   0  116.72    7.00
   2   7   0  119.04    5.59
   2  -8   012042.55  224.64
  -2  -8   011340.43  216.63
   2   8   012023.61  231.90
   2   8   012107.86  186.76
   2  -8   012185.21  203.96
  -2   8   011877.34  212.91
  -2  -9   0 2098.40   49.03
   2   9   0 2084.20   40.11
   2  -9   0 2020.38   41.74
   2  -9   0 2068.01   50.22
  -2   9   0 2273.58   54.11
   2   9   0 2075.52   47.17
   2  10   0 2077.68   40.58
   2 -10   0 2119.85   49.37
   2 -10   0 2158.95   46.32
  -2 -10   0 2140.29   50.30
   2  10   0 2149.69   52.63
  -2  10   0 2179.42   50.32
  -2  11   0  215.27   11.88
  -2 -11   0  222.76   12.07
   2 -11   0  232.27   13.53
   2  11   0  223.62    8.01
   2  11   0  237.97   12.13
   2 -12   0  317.10   13.94
   2  12   0  328.84   11.63
   2 -12   0  349.88   13.78
  -2  12   0  305.71   14.51
   2  12   0  317.38   15.11
  -2 -12   0  329.49   17.12
   2 -13   0  111.72   11.37
   2  13   0  130.49   10.16
  -2 -13   0  135.94   12.69
   2  13   0  134.38    8.23
   2 -13   0  132.76    7.79
  -2  13   0  106.27   10.32
  -2 -14   0  688.94   30.88
  -2  14   0  671.76   28.41
   2 -14   0  641.72   27.30
   2  14   0  687.59   25.72
   2  14   0  657.44   19.02
   2 -14   0  633.59   21.50
  -2  15   0   37.57    7.60
  -2 -15   0   41.77    9.50
   2 -15   0   39.16    8.05
   2 -15   0   44.14    6.10
   2  15   0   20.33    4.91
  -2  16   0   76.70    9.50
   2 -16   0   85.78    8.10
   2  16   0   54.88    8.64
   2 -16   0   66.25   10.94
  -2 -16   0   57.17   12.60
   2  16   0   60.06    7.78
  -2  17   0 1239.41   47.99
   2  17   0 1249.21   39.42
  -2 -17   0 1213.41   48.92
   2 -17   0 1240.79   52.05
   2  17   0 1171.74   44.37
   2 -17   0 1194.06   39.28
  -2  18   0 3253.50  110.38
   2 -18   0 3161.08  114.56
  -2 -18   0 3433.83  117.13
   2 -18   0 3165.69   90.30
   2  18   0 3278.90  102.08
   2  18   0 3394.68   91.45
   2  19   0  181.19   12.44
   2 -19   0  179.14   13.66
   2 -19   0  170.90   17.66
   2  19   0  163.38   15.03
  -2 -19   0  187.61   24.29
  -2  19   0  171.61   17.03
  -2 -20   0   -1.00    7.30
  -2  20   0   19.52    6.30
   2  20   0    3.59    5.61
   2 -20   0    3.40    4.58
   2 -20   0    9.47    7.51
   2  20   0    4.14    5.66
   2  21   0  364.51   22.38
  -2 -21   0  390.53   28.45
   2  21   0  377.56   19.03
   2 -21   0  346.08   18.17
  -2  21   0  370.53   28.90
   2 -21   0  328.81   27.49
  -2 -22   0  428.05   37.81
  -2  22   0  394.17   33.01
   2 -22   0  393.01   32.27
   2  22   0  428.20   25.48
   2 -23   0  202.89   21.20
  -2 -23   0  234.17   24.16
  -2  23   0  223.18   20.75
   2  23   0  235.84   18.59
  -2  24   0  184.92   20.63
   2  24   0  187.72   18.16
  -2 -24   0  229.03   28.77
   2 -24   0  188.77   19.82
   2  25   0   58.67   11.37
  -2  25   0   65.36   13.25
   2 -25   0   46.47   14.91
  -2 -25   0   66.50   15.25
   2  26   0    3.81    7.13
  -2 -26   0    6.78   11.49
  -2  26   0    8.16    7.66
  -3   0   0   -0.56    2.99
  -3   0   0   12.81    2.59
   3   0   0    4.20    2.94
  -3  -1   0  544.06   12.66
  -3   1   0  562.32   14.28
  -3   1   0  553.27   14.11
   3  -1   0  538.86   15.05
   3   1   0  535.06   15.83
  -3  -1   0  545.20   14.93
   3   2   0 3027.40   58.97
  -3  -2   0 3098.38   52.29
  -3   2   0 2884.28   50.82
  -3   2   0 2967.39   52.43
   3  -2   0 2991.68   58.18
  -3  -2   0 2972.03   47.16
   3  -3   0  113.83    7.58
  -3  -3   0  123.67    6.90
  -3  -3   0  119.95    4.82
   3  -3   0  118.31    6.65
  -3   3   0  119.43    7.01
   3   3   0  110.57    6.95
   3  -4   0  373.69   11.30
   3   4   0  375.04   13.09
  -3  -4   0  380.73   10.05
  -3   4   0  389.23   11.01
  -3  -4   0  387.07   11.47
   3  -4   0  373.85   11.28
  -3  -5   0   52.91    6.05
  -3   5   0   72.48    4.74
   3  -5   0   67.37    5.63
   3  -5   0   67.02    5.11
   3   5   0   51.79    6.87
   3   5   0   47.83    2.91
  -3   6   0   37.38    4.44
   3   6   0   46.09    6.06
   3   6   0   34.80    3.05
   3  -6   0   30.76    4.89
  -3  -6   0   33.29    4.34
   3  -6   0   22.67    5.01
   3  -7   0 2016.27   44.70
   3   7   0 2006.11   47.62
  -3  -7   0 2052.50   48.26
  -3   7   0 2037.85   45.26
   3   7   0 2006.58   35.35
   3  -7   0 1981.20   44.61
   3  -8   0  273.44   13.45
   3   8   0  308.63    9.41
  -3   8   0  292.52   12.66
   3  -8   0  291.98   12.54
  -3  -8   0  292.10   12.89
   3   8   0  304.42   16.01
   3  -9   0 6577.34  135.01
   3  -9   0 6666.07  144.16
   3   9   0 6709.58  154.94
   3   9   0 6274.50  108.68
  -3  -9   0 6633.70  144.03
  -3   9   0 6399.26  140.00
   3  10   0  117.21    6.47
   3  10   0  114.82    8.82
   3 -10   0  111.53    9.74
  -3 -10   0  105.49    9.04
   3 -10   0  105.45    7.65
   3  11   0   50.29    6.36
  -3  11   0   46.47    6.90
   3  11   0   44.50    4.64
  -3 -11   0   58.14    7.07
   3 -11   0   40.13    7.34
   3 -12   0  809.16   29.20
   3  12   0  819.39   21.43
  -3 -12   0  830.91   29.74
   3  12   0  830.61   30.62
  -3  12   0  838.41   28.87
   3 -13   0 1288.26   42.18
   3 -13   0 1353.95   39.77
  -3  13   0 1262.34   42.61
   3  13   0 1278.42   33.30
   3  13   0 1321.72   44.37
  -3 -13   0 1420.29   50.07
  -3 -14   0   23.52    8.76
   3 -14   0   34.50    7.20
   3  14   0   19.64    4.70
   3  14   0   21.85    5.68
  -3  14   0   21.33    7.50
   3 -15   0  418.29   23.41
   3 -15   0  450.93   20.41
   3  15   0  466.12   17.49
   3  15   0  435.60   23.25
  -3 -15   0  484.61   29.47
  -3  15   0  441.40   22.77
   3 -16   0  274.77   16.18
  -3  16   0  265.44   18.62
   3  16   0  280.14   13.97
   3  16   0  291.50   18.14
  -3 -16   0  264.34   23.96
   3 -16   0  263.05   19.38
   3  17   0   14.96    5.31
   3 -17   0   11.63    5.96
  -3  17   0   11.55    9.22
   3 -17   0   12.64    7.46
   3  17   0   17.30    7.22
  -3 -17   0   33.59    9.88
  -3  18   0  136.86   17.16
   3  18   0  151.53   12.32
   3  18   0  154.69   15.82
   3 -18   0  153.85   12.76
  -3 -18   0  155.60   22.83
   3 -18   0  157.88   16.16
  -3  19   0  886.54   43.37
   3  19   0  900.53   42.12
   3 -19   0  910.79   36.53
   3  19   0  955.36   33.59
   3 -19   0  870.75   44.44
  -3 -19   0  947.54   48.65
   3  20   0  315.36   18.15
  -3 -20   0  284.92   26.53
  -3  20   0  278.76   22.81
   3  20   0  280.83   20.68
   3 -20   0  292.76   24.49
   3 -20   0  294.51   18.21
   3 -21   0    5.92    4.47
   3 -21   0    3.24    6.89
  -3  21   0    3.13    6.42
   3  21   0    4.14    5.08
  -3 -21   0   10.96    9.28
   3  21   0    0.17    5.80
  -3 -22   0  362.86   35.86
   3 -22   0  310.59   25.99
  -3  22   0  311.44   24.59
   3  22   0  328.79   20.17
   3 -23   0   71.01   12.43
  -3  23   0   88.74   17.21
  -3 -23   0   63.48   16.45
   3  23   0   85.77   10.98
  -3  24   0  199.84   25.74
  -3 -24   0  194.57   28.87
   3  24   0  186.87   16.92
  -3  25   0   -4.48    6.42
  -3 -25   0    6.38    7.06
   4   0   012936.54  262.95
  -4   0   012879.42  232.38
  -4   0   012642.51  226.34
  -4  -1   0   16.44    4.16
  -4   1   0   20.32    4.55
   4  -1   0   43.30    6.53
   4   1   0   31.08    7.04
  -4   1   0   21.63    4.12
  -4   2   0  374.97   13.55
   4  -2   0  368.24   14.34
   4   2   0  377.57   15.49
  -4   2   0  370.60   14.41
  -4  -2   0  370.11   11.23
  -4  -2   0  380.44   14.17
  -4   3   0 1226.39   29.64
  -4  -3   0 1214.15   30.66
  -4  -3   0 1198.59   25.47
   4   3   0 1171.61   32.85
  -4   3   0 1225.26   31.20
   4  -3   0 1175.66   30.86
  -4  -4   0 2314.67   52.04
  -4   4   0 2345.05   51.17
   4   4   0 2345.94   58.34
   4  -4   0 2293.73   55.45
  -4   4   0 2363.26   51.44
  -4  -4   0 2295.57   43.21
   4  -5   0   53.27    5.91
  -4   5   0   56.84    6.61
   4   5   0   68.54    8.43
  -4  -5   0   57.04    5.90
  -4  -5   0   55.29    4.13
   4  -5   0   54.91    5.71
  -4  -6   0   19.57    5.44
  -4   6   0   15.76    4.21
   4  -6   0   11.40    4.24
   4   6   0   21.50    2.87
   4   6   0   25.82    6.33
   4  -6   0   28.62    5.43
   4  -7   0 1204.51   31.54
  -4  -7   0 1214.34   31.81
  -4   7   0 1255.71   36.31
   4   7   0 1168.88   24.90
   4  -7   0 1232.45   32.38
   4   7   0 1224.71   37.66
  -4   8   0   77.95    8.22
   4   8   0   82.98    8.35
   4  -8   0   77.27    7.42
   4  -8   0   80.79    7.38
   4   8   0   82.63    4.84
  -4  -8   0   77.02    9.56
  -4  -9   0 3208.70   79.84
  -4   9   0 3252.80   84.94
   4   9   0 3208.46   61.83
   4   9   0 3213.94   86.90
   4  -9   0 3281.89   79.83
   4  -9   0 3247.79   80.14
  -4 -10   0  712.23   26.70
  -4  10   0  697.70   27.20
   4 -10   0  710.94   25.63
   4 -10   0  672.90   23.77
   4  10   0  709.02   31.18
   4  10   0  701.79   18.92
  -4  11   0  366.13   23.00
   4  11   0  348.71   12.05
   4 -11   0  408.68   18.76
   4 -11   0  343.26   17.61
   4  11   0  365.92   18.92
  -4 -11   0  372.78   18.90
   4 -12   0  799.58   27.87
  -4  12   0  616.44   27.69
   4  12   0  621.18   18.17
   4  12   0  645.05   31.63
   4 -12   0  622.86   25.60
  -4 -12   0  668.52   28.72
   4 -13   0  478.74   21.76
   4  13   0  447.00   21.63
  -4  13   0  448.25   27.76
   4  13   0  435.80   14.17
   4 -13   0  434.66   20.77
  -4 -13   0  449.30   23.27
   4 -14   0  120.02   12.25
   4  14   0  145.27   13.97
   4  14   0  116.71    8.91
  -4 -14   0  112.61   12.65
  -4  14   0  117.97   13.73
   4 -15   0 1155.49   45.37
  -4  15   0 1103.23   45.06
   4  15   0 1134.76   30.82
   4  15   0 1106.95   42.91
  -4 -15   0 1186.99   46.27
   4 -15   0 1080.64   39.12
   4 -16   0   72.56    9.60
  -4 -16   0   56.04   11.69
   4  16   0   63.76    6.76
   4 -16   0   53.19   10.40
  -4  16   0   51.19   11.71
   4  16   0   62.32   11.66
   4 -17   0   49.07    9.22
   4  17   0   23.55    9.03
  -4 -17   0   24.52   10.51
   4  17   0   12.05    5.66
  -4  17   0   21.38   10.57
   4 -17   0   47.71    7.80
   4 -18   0 1711.22   59.44
  -4  18   0 1815.17   73.18
   4  18   0 1848.34   53.68
   4  18   0 1803.38   75.42
  -4 -18   0 1869.97   79.88
   4 -18   0 1769.58   71.71
  -4  19   0  302.89   30.01
  -4 -19   0  297.74   26.05
   4 -19   0  285.90   24.64
   4  19   0  275.53   16.06
   4 -19   0  265.61   18.12
   4  19   0  269.25   20.12
  -4  20   0   15.58    8.85
   4  20   0    9.37    7.54
   4 -20   0   12.30    8.06
   4 -20   0   10.45    5.86
   4  20   0   13.01    5.41
  -4 -20   0   12.21   11.69
   4  21   0  101.51   10.01
   4 -21   0  113.06   15.02
   4  21   0  111.43   14.09
  -4  21   0   96.98   16.08
  -4 -21   0  101.81   21.19
   4 -21   0   85.30   10.74
  -4 -22   0  235.98   26.46
  -4  22   0  216.58   27.60
  -4  23   0   11.12    9.78
  -4 -23   0   19.04   10.72
  -4  24   0    1.53    9.25
  -4 -24   0   22.54   11.97
  -5   0   0   -2.28    2.70
   5   0   0    0.79    4.32
  -5   0   0    3.09    3.02
   5  -1   0  936.27   32.37
  -5   1   0  954.61   28.02
   5   1   0  946.53   37.31
  -5   1   0  974.12   28.87
  -5  -1   0  946.08   28.34
  -5  -1   0  952.90   26.82
  -5  -2   0   94.84    7.32
   5   2   0  106.62   10.10
  -5   2   0   97.46    7.86
   5  -2   0   96.33    9.32
  -5  -2   0   93.58    6.90
  -5   2   0   91.51    8.43
   5  -3   0  286.42   15.20
  -5   3   0  286.92   12.65
  -5  -3   0  295.54   12.99
   5   3   0  296.04   19.62
  -5   3   0  294.83   11.96
  -5  -3   0  304.86   12.47
   5  -4   0  240.61   15.67
  -5   4   0  230.31   11.67
  -5  -4   0  245.10   13.60
  -5  -4   0  229.11    9.18
   5   4   0  244.45   17.70
  -5   4   0  227.89   11.71
   5  -5   0  203.76   14.47
   5   5   0  213.39   16.07
  -5  -5   0  211.16   13.28
  -5   5   0  210.48   13.19
  -5  -5   0  199.67    8.35
  -5   5   0  209.49   11.26
  -5  -6   0  133.05   11.11
   5   6   0  121.44   11.57
  -5  -6   0  108.50    6.28
   5  -6   0  125.53   12.12
  -5   6   0  118.95   11.40
  -5   6   0  127.30    9.36
   5   7   0 1648.19   54.94
   5  -7   0 1656.54   45.20
  -5   7   0 1608.23   50.59
   5  -7   0 1572.73   48.86
   5   7   0 1593.51   34.93
  -5  -7   0 1593.50   48.54
  -5  -8   0    2.42    4.15
   5  -8   0    3.47    4.30
  -5   8   0    2.84    5.82
   5   8   0    5.63    6.39
   5  -8   0    3.27    4.20
   5   8   0    9.31    2.84
  -5   9   0  143.64   12.35
  -5  -9   0  150.04   14.18
   5   9   0  132.05    6.84
   5  -9   0  130.39   12.41
   5  -9   0  138.11    9.94
   5   9   0  163.03   15.55
   5  10   0   20.50    4.86
   5 -10   0   -2.51    4.36
  -5 -10   0    3.94    4.78
   5  10   0    3.03    2.57
   5 -10   0   -3.65    4.09
   5  11   0 1214.52   46.36
  -5  11   0 1262.11   48.83
   5 -11   0 1198.93   38.96
  -5 -11   0 1220.57   43.66
   5  11   0 1229.69   29.24
   5 -11   0 1253.63   41.19
   5 -12   0   -2.87    4.61
   5 -12   0   19.40    4.34
  -5  12   0    0.02    6.65
  -5 -12   0    3.00    6.59
   5  12   0    0.57    2.77
   5  12   0    5.69    6.69
   5  13   0  210.87    9.56
   5 -13   0  221.53   15.22
  -5  13   0  209.93   16.99
   5  13   0  230.28   20.47
   5 -13   0  207.63   16.03
  -5 -13   0  233.60   17.60
  -5 -14   0   42.67    9.10
  -5  14   0   44.77   10.83
   5  14   0   39.92    4.65
   5  14   0   43.32   10.85
   5 -14   0   31.79    8.46
   5 -14   0   27.57    7.70
   5 -15   0    3.44    5.86
  -5 -15   0    7.43    6.83
   5  15   0   10.10    7.18
  -5  15   0   -2.84    6.77
   5 -15   0   33.20    5.00
   5  15   0    1.15    3.29
   5 -16   0  248.11   17.17
   5  16   0  239.40   18.60
   5  16   0  228.73   11.19
  -5 -16   0  255.08   20.96
  -5  16   0  243.06   19.69
   5 -16   0  232.52   15.83
   5 -17   0    5.70    6.17
   5 -17   0    3.41    6.27
   5  17   0   18.03    6.26
  -5  17   0   -0.06    9.33
  -5 -17   0    3.99    9.39
  -5 -18   0   13.47    9.54
   5  18   0    8.28    6.04
   5 -18   0    1.09    6.02
   5 -18   0    3.68    5.46
  -5  18   0   -4.56    8.98
   5  19   0  155.57   19.68
   5 -19   0  145.57   14.74
  -5 -19   0  170.49   25.55
  -5  19   0  156.23   19.23
  -5  20   0   41.81   14.45
  -5 -20   0   62.91   15.21
   5  20   0   66.88   13.46
   5 -20   0   55.43   10.10
  -5 -21   0   44.52   13.88
  -5  21   0   39.33   12.40
  -5 -22   0   70.22   16.27
  -5  22   0   68.79   18.95
  -5 -23   0  157.38   27.00
  -5  23   0  118.72   20.82
  -6   0   0 3159.42   83.65
  -6   0   0 3323.19   87.35
   6   0   0 3300.56  100.46
  -6  -1   0  980.58   31.87
  -6   1   0  994.61   34.70
  -6  -1   0 1046.99   33.70
   6   1   0 1124.07   50.04
   6  -1   0 1022.38   40.99
  -6   1   0 1040.43   35.48
   6  -2   0  142.07   14.34
  -6   2   0  162.00   12.12
  -6   2   0  161.11   11.69
   6   2   0  174.77   14.49
  -6  -2   0  149.21   10.18
  -6  -2   0  149.07   10.80
  -6  -3   0  159.62    9.45
   6  -3   0  151.03   13.36
  -6   3   0  137.09    9.32
  -6  -3   0  140.62   12.99
   6   3   0  172.71   17.15
  -6   3   0  159.50   11.88
  -6  -4   0  780.47   25.14
  -6   4   0  828.31   31.95
  -6  -4   0  838.84   31.18
   6  -4   0  796.54   32.50
  -6   4   0  854.74   29.87
   6   4   0  827.00   35.01
  -6  -5   0    9.36    3.40
   6  -5   0   10.40    5.66
  -6   5   0    1.34    4.78
   6   5   0   17.66    6.30
  -6   5   0    3.57    4.85
  -6  -5   0   14.17    4.62
  -6  -6   0   56.97    5.25
   6  -6   0   67.25   10.75
  -6  -6   0   59.00    9.34
   6   6   0   51.52   12.97
  -6   6   0   61.25    9.75
  -6   6   0   52.82    7.23
   6  -7   0  165.47   12.87
   6   7   0  168.58   19.02
  -6   7   0  178.85   16.00
  -6   7   0  173.93   12.16
   6   7   0  160.08    8.13
  -6  -7   0  181.76   14.79
  -6  -8   0   22.82    9.01
  -6   8   0   21.42    6.45
  -6   8   0   63.88    9.36
   6   8   0   26.81    8.75
   6   8   0   20.82    4.58
   6   9   0 2352.49   86.64
  -6   9   0 2340.06   78.03
  -6  -9   0 2276.05   72.02
   6  -9   0 2304.06   74.13
  -6   9   0 2314.47   68.75
  -6 -10   0   48.10    9.34
   6  10   0   36.58   11.15
   6 -10   0   55.13    8.72
  -6  10   0   41.22   12.67
   6 -11   0    8.21    5.57
   6 -11   0    2.42    5.26
   6  11   0   19.55    6.77
  -6  11   0    5.62    6.29
  -6 -11   0    7.04    7.78
   6  12   0  269.98   24.20
   6 -12   0  251.48   16.28
   6 -12   0  245.00   16.18
  -6 -12   0  254.84   22.02
  -6  12   0  273.71   19.67
  -6 -13   0    2.85    7.12
   6  13   0   -3.47    7.58
  -6  13   0    1.78    7.10
   6 -13   0   19.07    6.00
   6 -13   0   -3.45    4.41
   6 -14   0   92.94   12.01
   6 -14   0   34.55    9.20
  -6 -14   0   59.67   14.20
   6  14   0   65.95   14.71
  -6  14   0   52.68   14.87
   6 -15   0  544.04   31.83
   6 -15   0  536.91   28.08
  -6 -15   0  574.55   39.78
  -6  15   0  537.05   34.34
   6  15   0  575.02   38.63
   6 -16   0  120.48   12.28
   6  16   0  115.98   17.76
  -6  16   0  120.38   17.38
  -6 -16   0  118.73   17.80
  -6 -17   0   -4.07    5.50
  -6  17   0    5.87    7.01
   6  17   0   -4.29    4.80
   6 -17   0    4.36    4.64
   6  18   0  281.29   24.00
  -6  18   0  300.39   32.08
  -6 -18   0  283.82   25.84
   6 -18   0  258.94   21.98
   6  19   0  276.59   23.14
   6 -19   0  242.62   20.96
  -6  19   0  276.88   27.52
  -6 -19   0  308.29   29.11
   6  20   0  110.21   14.35
  -6 -20   0  108.32   22.31
  -6  20   0   82.83   22.41
   6 -20   0   79.50   13.38
  -6 -21   0  263.65   33.03
  -6  21   0  232.47   33.86
   7   0   0   -0.40    6.41
  -7   0   0    6.30    5.06
  -7   0   0    4.33    4.45
  -7   1   0  111.10   11.01
  -7  -1   0  109.64   12.01
   7  -1   0  111.22   14.41
   7   1   0   89.31   14.24
  -7  -1   0   91.46    9.44
  -7   1   0   99.42   10.67
  -7   2   0    4.26    3.47
  -7  -2   0    0.56    3.02
  -7   2   0   -0.89    2.82
   7   2   0    4.43    4.81
   7  -2   0   -3.36    4.71
  -7  -2   0   -5.49    4.02
  -7   3   0    9.02    5.15
   7   3   0    6.29    6.94
  -7  -3   0    2.22    3.91
  -7   3   0    0.79    4.73
   7  -3   0   16.55    7.75
  -7  -3   0    5.79    5.66
  -7   4   0   76.36    9.68
   7   4   0   97.80   16.65
  -7  -4   0   78.93    9.94
   7  -4   0   90.09   12.53
  -7   4   0  103.73   10.93
  -7  -5   0   90.59   12.29
  -7   5   0   88.37    9.92
   7  -5   0   92.46   13.09
   7   5   0   81.58   14.08
  -7   5   0   92.60   12.21
  -7   6   0  103.61    9.65
   7   6   0  101.05   16.48
  -7  -6   0  111.32   13.51
  -7   6   0  109.81   14.13
   7  -6   0  194.43   18.06
  -7   7   0  223.55   15.68
   7   7   0  249.92   27.13
   7  -7   0  341.10   23.92
  -7   7   0  225.40   17.69
  -7  -7   0  212.89   16.29
  -7   8   0  239.21   16.05
   7  -8   0  262.71   19.71
   7   8   0  253.45   22.39
  -7  -8   0  228.59   17.58
  -7   8   0  238.79   21.96
  -7   9   0  126.70   12.00
  -7  -9   0  123.42   13.76
   7   9   0  155.64   22.16
  -7   9   0  147.52   14.52
   7  -9   0  133.05   14.69
  -7  10   0    0.90    7.58
   7 -10   0   19.33    6.28
  -7 -10   0   -1.82    5.69
   7  10   0   -3.39    7.00
  -7  10   0    2.49    4.75
  -7  11   0  175.71   17.77
   7  11   0  188.00   24.83
   7 -11   0  197.94   17.05
  -7 -11   0  196.76   17.09
  -7  11   0  173.24   14.18
  -7  12   0   82.19   17.25
  -7  12   0   89.30   11.38
   7 -12   0  119.31   15.60
   7  12   0  107.48   18.53
  -7 -12   0   98.27   13.02
  -7 -13   0   48.14   10.96
   7 -13   0   37.11   12.14
   7  13   0   62.34   12.52
  -7  13   0   46.73   11.45
   7 -14   0   40.82    8.27
   7  14   0   20.24   13.09
  -7 -14   0   19.74    9.48
  -7  14   0   10.42    9.84
  -7 -15   0  160.85   18.20
   7 -15   0  128.24   18.02
  -7  15   0  150.28   23.05
   7  15   0  182.91   22.79
   7  16   0   62.59   13.17
  -7  16   0   36.15   13.64
  -7 -16   0   60.42   15.83
   7 -16   0   56.06   13.25
  -7 -17   0  279.21   33.76
  -7  17   0  282.28   33.61
   7 -17   0  275.03   23.66
   7  17   0  280.28   30.76
  -7  18   0   -1.98    7.10
   7 -18   0   -2.72    5.06
   7  18   0    1.67    7.95
  -7 -18   0   11.13    7.41
  -7  19   0  114.18   19.63
   7  19   0  122.88   22.03
   7 -19   0  121.09   16.84
  -7 -19   0  140.57   20.92
   8   0   0  479.16   37.93
  -8   0   0  479.95   25.81
   8  -1   0   65.05   13.51
  -8  -1   0   69.64    8.87
  -8   1   0   64.03   10.49
   8   1   0   78.03   17.10
  -8   1   0   67.08    9.53
   8  -2   0   32.27    9.42
  -8  -2   0    4.60    5.23
  -8   2   0    2.97    6.07
   8   2   0    3.22    7.81
  -8   2   0    2.53    5.46
  -8   3   0  450.55   24.51
  -8   3   0  419.90   25.23
   8  -3   0  472.67   30.11
  -8  -3   0  440.64   21.85
   8   3   0  465.74   31.61
  -8   4   0   31.45    7.18
  -8  -4   0   26.97    7.21
  -8   4   0    3.30    8.15
   8   4   0   14.55   10.97
  -8  -5   0  351.54   21.36
   8  -5   0  354.99   27.11
   8   5   0  374.09   29.32
  -8   5   0  343.36   20.82
  -8   5   0  359.60   24.25
   8   6   0   44.17   13.75
  -8   6   0   45.44   12.04
  -8   6   0   41.01    8.34
  -8  -6   0   41.07   11.60
   8  -6   0   75.50   12.69
   8   7   0  296.42   34.10
  -8   7   0  263.13   18.03
  -8  -7   0  257.53   23.30
  -8   7   0  269.16   21.02
   8  -7   0  256.42   28.44
   8   8   0   72.70   14.95
  -8   8   0   23.60    7.57
  -8   8   0   24.47   11.31
  -8  -8   0    2.86    8.96
  -8   9   0 1290.80   50.44
   8   9   0 1351.38   71.67
  -8  -9   0 1303.59   56.40
  -8   9   0 1317.78   66.38
   8  -9   0 1332.91   69.50
  -8 -10   0    5.01    7.74
   8  10   0   25.83   10.04
  -8  10   0    9.94    8.54
  -8  11   0    2.62    8.95
  -8 -11   0    5.28    6.85
   8 -11   0    6.62    7.09
   8  11   0    7.21   10.40
   8  12   0   29.32   11.42
  -8  12   0   25.05   11.72
  -8 -12   0   30.10   11.55
   8 -12   0   20.77    9.38
   8  13   0   36.18   15.58
  -8 -13   0   31.20   12.54
  -8  13   0   25.38   13.25
  -8 -14   0   47.74   12.79
   8  14   0   36.97   14.24
  -8  14   0   71.74   16.23
   8  15   0    2.80   10.42
  -8  15   0   -0.61    9.56
   8 -15   0    6.82    7.69
  -8 -15   0    6.24    7.80
  -8  16   0   26.10   10.59
  -8 -16   0   34.06   12.75
   8 -16   0    5.22   10.28
   8  16   0    9.29   13.69
  -9   0   0    2.67    5.53
   9   0   0    4.80    9.58
   9   1   0    2.15    7.96
   9  -1   0    7.07    7.64
  -9  -1   0    6.59    5.85
  -9   1   0   -0.16    5.59
  -9  -2   0   -3.29    4.69
   9  -2   0   32.87    9.60
   9   2   0    7.67    9.86
  -9   2   0    1.38    5.64
  -9   3   0   69.57   10.75
   9  -3   0   74.78   15.49
   9   3   0  102.28   20.54
  -9  -3   0   55.69   10.06
  -9   4   0  109.34   11.48
  -9  -4   0  139.12   16.28
   9  -4   0  103.16   19.06
   9   4   0  125.81   20.84
   9  -5   0  229.28   29.40
  -9  -5   0  220.74   21.42
   9   5   0  217.92   27.07
  -9  -6   0   31.44   12.37
   9  -6   0  107.21   17.88
   9   6   0   28.94   15.80
  -9   7   0  123.71   15.57
   9  -7   0  244.94   26.60
  -9  -7   0  127.19   16.11
   9   7   0  153.89   23.60
   9   8   0  254.67   28.93
   9  -8   0  317.22   31.14
  -9  -8   0  226.31   21.37
  -9   8   0  229.54   26.13
   9  -9   0   42.26   10.84
  -9   9   0    7.93   11.18
  -9  -9   0   18.49   11.30
   9   9   0   12.60   13.07
  -9  10   0   -1.39    6.55
   9 -10   0    1.45    7.39
  -9 -10   0    8.31    7.55
   9  10   0    3.59    8.31
  -9  11   0   -3.71    7.29
   9  11   0   -6.41    7.21
   9 -11   0   15.20    7.72
  -9 -11   0   -0.83    5.84
   9 -12   0   84.45   19.22
  -9 -12   0   85.63   17.88
   9  12   0  101.05   19.53
  -9  12   0   92.12   16.45
  -9 -13   0    6.33    9.13
  -9  13   0   -2.29    7.51
   9  13   0   11.84   11.04
  10   0   0   38.69   15.05
 -10  -1   0   25.05    9.78
  10  -1   0   46.21   14.16
  10   1   0   34.26   17.09
  10  -2   0    8.49    9.86
  10   2   0   -3.42    8.79
  10  -3   0   36.20   14.91
  10   3   0   18.05   17.01
 -10  -3   0   24.53    7.44
 -10  -4   0    6.69    8.39
  10   4   0   16.22   11.43
  10  -4   0   19.79   12.99
  10  -5   0   37.74   11.40
  10   5   0   34.22   12.94
 -10  -5   0    0.68    7.28
 -10  -6   0  123.56   18.30
  10  -6   0  116.91   21.14
  10   6   0  148.06   28.00
   0   0   1  929.94   14.66
   0   0   1  849.75   13.95
   0   0   1  836.35   12.83
   0   1   116798.47  205.18
   0  -1   116945.60  207.49
   0  -1   116905.90  216.10
   0   1   116917.81  176.65
   0   1  -116911.66  173.46
   0  -1   116547.18  169.91
   0   1   116624.84  223.18
   0   2   1 5143.94   66.76
   0  -2   1 5251.58   45.56
   0  -2   1 5328.41   75.01
   0   2  -1 5242.13   46.70
   0   2   1 5524.62   85.56
   0  -2  -1 5296.10   55.56
   0  -3   122529.04  324.30
   0   3   121995.57  275.60
   0  -3  -122114.60  217.41
   0   3  -121698.13  320.32
   0   3  -122063.04  134.67
   0   3   121983.85  335.80
   0  -4  -1  109.90    3.37
   0   4   1  110.77    4.15
   0  -4   1  109.33    5.76
   0   4  -1  111.84    5.31
   0   5  -1   34.77    4.06
   0   5   1   33.85    3.32
   0  -5  -1   35.92    2.37
   0  -5   1   32.12    4.40
   0   6   1 9370.95  136.51
   0  -6  -1 9269.00  115.95
   0   6  -1 9219.63  160.35
   0   6   1 9390.34  177.97
   0  -6   1 9274.41  172.93
   0  -7  -1  560.56   11.87
   0  -7   1  608.01   21.75
   0   7  -1  564.28   15.47
   0   7   1  572.53   12.47
   0  -7   1  565.22    6.12
   0   7   1  586.16   19.52
   0  -8  -1  236.51    6.51
   0   8   1  211.91    8.78
   0   8   1  211.74   10.99
   0  -8   1  226.68   13.52
   0   8  -1  224.75   10.82
   0  -8   1  215.87    4.06
   0   9  -1  953.29   26.44
   0  -9   1  911.71   13.32
   0   9   1  935.35   20.82
   0   9   1  942.33   28.14
   0  -9  -1  986.77   21.10
   0  -9   1  969.45   29.72
   0 -10  -1  421.35   12.71
   0  10   1  475.81   15.82
   0 -10   1  512.61   10.64
   0 -10   1  553.05   22.97
   0  10  -1  435.71   16.97
   0  10   1  598.88   24.32
   0  11   113079.92  298.93
   0  11   113159.08  239.12
   0 -11   112584.12  172.25
   0 -11   113040.13  306.85
   0 -11  -113081.71  246.18
   0  11  -112740.29  261.71
   0 -12   1  422.78   21.91
   0  12   1  391.81   16.97
   0 -12   1  320.45    9.59
   0  12   1  326.25   17.21
   0 -13  -1  206.04   11.69
   0 -13   1  188.24    6.38
   0 -13   1  195.65   14.09
   0  13   1  188.54   14.29
   0  13  -1  191.49   13.23
   0  13   1  185.48   11.70
   0  14   1   51.55    7.16
   0 -14   1   54.43    4.31
   0 -14  -1   31.67    7.27
   0  14  -1   37.73    8.26
   0 -14   1   31.84   11.28
   0  14   1   40.81    7.76
   0 -15  -1 1343.41   43.58
   0  15   1 1318.29   47.38
   0  15   1 1299.38   40.60
   0  15  -1 1461.92   46.13
   0 -15   1 1270.14   49.18
   0 -15   1 1237.75   26.42
   0 -16   1  369.10   24.65
   0  16   1  367.03   18.56
   0  16   1  352.12   19.25
   0  16  -1  349.14   18.07
   0 -16   1  346.20   12.35
   0 -16  -1  368.94   21.14
   0  17   1  978.74   43.64
   0  17   1 1009.89   39.64
   0 -17  -1 1021.96   42.72
   0 -17   1 1034.77   54.60
   0 -17   1  915.82   23.71
   0  17  -1  971.75   37.80
   0 -18   1 2137.47   86.97
   0  18  -1 2270.63   78.51
   0  18   1 2075.16   71.72
   0 -18  -1 2074.91   69.85
   0 -19   1  726.31   43.11
   0  19   1  745.51   35.46
   0 -19  -1  754.55   39.11
   0  19  -1  717.47   32.15
   0 -19  -1  729.68   37.33
   0 -20  -1  288.01   22.51
   0 -20  -1  272.64   20.96
   0  20   1  264.21   17.73
   0  20  -1  278.46   22.16
   0 -20   1  289.95   28.54
   0 -21  -1   -4.28    6.06
   0 -21  -1    0.79    5.37
   0  21  -1   -7.66    5.63
   0 -21   1   -6.61    8.71
   0  21   1    2.84    6.08
   0 -22  -1  852.95   42.59
   0 -22  -1  859.78   46.59
   0  22  -1  873.90   45.65
   0  22   1  818.01   42.40
   0 -22   1  855.11   57.59
   0  23  -1  267.24   20.92
   0  23   1  235.57   20.32
   0 -23  -1  252.27   25.48
   0 -23   1  260.78   31.55
   0 -23  -1  236.63   21.64
   0 -24  -1   17.14    7.81
   0  24  -1   15.15    9.64
   0  24   1    7.92    7.37
   0 -24  -1   16.88    9.60
   0 -24   1   13.28   12.13
   0 -25   1   88.11   20.12
   0 -25  -1   79.53   16.51
   0  25   1   88.74   14.86
   0  25  -1   76.25   13.49
   0  26   1   39.29   12.23
   0  26  -1   30.82   12.56
   0 -26  -1   32.13   10.85
   0 -26   1   28.36   16.18
   1   0  -1 3802.43   50.18
   1   0   1 3857.18   58.37
  -1   0   1 3922.22   61.54
  -1   0  -1 3999.19   43.45
   1   0   1 3891.40   53.97
  -1   0   1 3899.29   39.29
  -1  -1   110641.75  120.00
  -1  -1   1 9847.38  158.29
   1   1   110438.47   97.03
   1   1   110439.64  148.68
  -1   1  -110678.77  120.76
   1  -1  -110528.49  142.91
   1  -1  -110566.32   74.50
  -1  -1  -110540.40  100.99
   1  -1   110519.18  158.08
  -1   1   110530.61  158.34
   1  -1   110426.07  126.41
   1   1  -110631.96  123.54
  -1   1   110470.59   79.41
  -1  -2   111864.99  150.54
   1  -2  -111057.36  173.11
   1   2   111991.05  181.38
  -1  -2   112414.84  187.92
  -1   2  -111711.61  146.62
   1  -2  -111847.97   51.17
   1   2  -111950.03  125.02
  -1  -2  -111773.62  162.02
   1  -2   112337.96  187.91
   1  -2   112042.64  134.62
  -1   2   111979.60  179.06
   1   3   1 6973.43  116.14
   1   3   1 7052.62   67.09
  -1   3  -1 6906.13   94.85
   1  -3  -1 6949.32  111.75
  -1  -3   1 7020.98  114.26
  -1  -3   1 6969.96  104.26
   1  -3  -1 6971.78   34.51
   1   3  -1 7048.45   71.27
  -1  -3  -1 6997.53   96.24
  -1   3   1 6963.41  110.77
   1  -3   1 6965.80   72.86
   1  -3   1 6728.35  117.49
   1   4   1 6581.23   67.90
  -1  -4   1 6551.93  103.99
   1  -4  -1 6720.44  116.61
   1   4   1 6395.88  114.74
  -1   4  -1 6634.73   97.63
   1  -4  -1 6520.29   50.70
   1   4  -1 6695.70   67.78
  -1   4   1 6454.85   46.88
   1  -4   1 6583.20  114.46
  -1  -4  -1 6593.87   93.58
   1  -4   1 6457.27   62.89
   1   4  -1 6477.34  110.76
  -1   4   1 6362.23  101.10
   1  -5  -1 5070.22   52.25
  -1  -5   1 5006.39   92.32
   1   5   1 5166.19   59.10
   1  -5  -1 5205.78   94.83
  -1   5  -1 5131.50   82.02
   1   5   1 5170.15  102.27
   1   5  -1 5244.21   94.84
  -1  -5  -1 5372.18   77.19
   1  -5   1 5138.76   97.25
   1  -5   1 5173.84   48.81
  -1   5   1 5078.19   84.20
   1   5  -1 5158.36   56.23
   1   6   110268.64  199.75
   1  -6  -110253.40  120.48
  -1  -6   110145.60  183.55
   1  -6  -110252.36  197.92
  -1   6  -110376.07  171.23
   1   6   110211.63  125.12
  -1   6   110463.59  173.61
   1   6  -110048.68  115.65
  -1  -6  -110071.33  150.50
   1  -6   110116.10  199.05
   1   6  -110150.35  180.65
   1  -6   110276.98   96.55
   1  -7  -1 3551.75   51.19
  -1  -7   1 3624.64   77.29
   1   7   1 3536.10   49.05
   1   7   1 3677.22   80.12
  -1   7  -1 3640.26   66.14
   1  -7  -1 3623.65   78.61
   1   7  -1 3537.57   45.55
  -1   7   1 3523.37   66.39
   1   7  -1 3661.41   74.22
   1  -7   1 3596.84   37.76
  -1  -7  -1 3576.01   60.07
   1  -7   1 3575.77   82.27
  -1  -8   1  482.67   17.82
   1   8   1  445.61   10.34
   1  -8  -1  469.04   19.11
   1   8   1  452.18   16.36
  -1   8  -1  462.50   13.77
   1  -8  -1  467.37   11.91
  -1   8   1  439.27   15.39
  -1  -8  -1  447.16   12.27
   1   8  -1  461.32   14.78
   1  -8   1  437.27   16.41
   1  -8   1  430.15    6.94
   1   8  -1  442.05    9.24
  -1  -9   1  359.22   16.33
   1  -9  -1  358.49   18.60
   1  -9  -1  414.63   11.48
  -1   9  -1  334.79   15.19
   1   9   1  370.97   11.33
   1   9   1  338.84   15.25
   1   9  -1  357.34   13.57
   1   9  -1  352.17    8.22
   1  -9   1  338.80    6.31
   1  -9   1  413.67   19.85
  -1  -9  -1  350.08   11.07
  -1   9   1  328.71   13.14
   1  10   1 6687.12  111.92
   1  10   1 6868.33  158.57
  -1  10  -1 6488.44  131.92
   1 -10  -1 6718.15  154.83
   1 -10  -1 6650.08  119.44
  -1 -10   1 6549.73  153.85
   1  10  -1 6847.11  103.29
  -1  10   1 6748.68  141.92
  -1 -10  -1 6660.10  123.97
   1 -10   1 6722.38   86.79
   1 -10   1 6699.40  161.17
   1  10  -1 6662.24  137.05
  -1  11  -1 2423.01   57.14
  -1 -11   1 2549.75   68.55
   1  11   1 2352.04   63.62
   1  11   1 2391.23   46.38
   1 -11  -1 2454.59   69.01
   1 -11  -1 2454.52   53.91
   1  11  -1 2361.60   41.26
  -1  11   1 2538.01   63.66
   1 -11   1 2312.15   34.96
   1  11  -1 2461.99   62.61
   1 -11   1 2564.90   75.46
  -1 -11  -1 2435.96   53.53
   1 -12  -1  117.63   10.08
  -1 -12   1   78.12   13.70
   1  12   1   39.02    8.78
  -1  12  -1   76.49   10.73
   1 -12  -1   82.28    7.71
  -1  12   1  107.47    8.65
   1 -12   1   84.21    4.76
   1 -12   1  112.68   11.57
  -1 -13   1 3284.59   97.97
  -1  13  -1 3277.08   79.46
   1  13   1 3266.39   88.21
   1  13   1 3230.21   66.88
   1 -13  -1 3371.49   91.73
   1 -13  -1 3366.99   77.93
  -1  13   1 3204.61   81.51
   1  13  -1 3378.72   63.93
   1 -13   1 3364.28  101.79
   1  13  -1 3354.10   80.83
  -1 -13  -1 3331.16   78.18
   1 -13   1 3107.45   51.38
  -1 -14   1  719.62   35.20
   1  14   1  730.63   31.70
   1  14   1  701.80   23.45
   1 -14  -1  705.87   31.89
   1 -14  -1  693.05   26.03
  -1  14  -1  721.68   25.53
   1  14  -1  651.42   23.43
  -1 -14  -1  693.23   27.72
   1 -14   1  683.55   31.30
   1 -14   1  635.24   16.29
   1  14  -1  695.79   18.52
  -1  14   1  662.95   25.61
   1 -15  -1  579.31   29.20
  -1  15  -1  595.85   25.16
   1  15   1  548.49   21.90
   1  15   1  555.51   29.10
  -1 -15   1  569.65   30.12
   1 -15  -1  552.70   23.94
   1  15  -1  520.07   25.07
   1  15  -1  531.57   17.05
   1 -15   1  510.69   13.37
  -1 -15  -1  557.41   22.58
  -1  15   1  511.29   23.24
   1 -15   1  551.94   30.92
   1  16   1 2300.03   78.57
   1 -16  -1 2257.01   70.07
  -1 -16   1 2295.15   81.42
  -1  16  -1 2238.28   64.26
   1 -16  -1 2207.45   63.07
   1  16   1 2218.86   56.16
  -1  16   1 2161.90   63.91
   1  16  -1 2270.42   67.73
   1  16  -1 2200.99   49.24
   1 -16   1 2039.04   42.04
  -1 -16  -1 2330.07   68.16
   1 -16   1 2264.70   81.74
  -1 -17   1  789.68   40.59
   1  17   1  752.92   30.99
   1  17   1  745.24   38.51
  -1  17  -1  843.65   39.25
   1 -17  -1  759.27   34.29
   1 -17  -1  780.19   33.08
   1  17  -1  779.58   35.57
  -1  17   1  695.78   32.55
   1 -17   1  662.10   20.15
   1 -17   1  802.37   46.56
  -1 -17  -1  773.72   37.66
  -1  18  -1 1271.12   49.18
   1  18   1 1263.71   45.09
   1  18   1 1292.60   52.91
   1 -18  -1 1234.97   50.72
   1 -18  -1 1231.87   52.71
  -1 -18   1 1271.60   57.14
   1  18  -1 1274.54   50.43
  -1 -18  -1 1296.96   54.10
   1 -18   1 1237.74   58.20
  -1  18   1 1206.90   51.70
  -1 -19   1  605.61   45.84
  -1  19  -1  553.81   29.93
   1  19   1  554.87   25.08
   1  19   1  573.99   33.87
   1 -19  -1  573.13   32.44
   1 -19  -1  552.28   31.94
   1  19  -1  603.87   32.72
  -1  19   1  559.24   29.67
   1 -19   1  544.06   43.01
  -1 -19  -1  614.39   36.24
  -1 -20   1  832.71   54.54
   1 -20  -1  816.36   38.29
  -1  20  -1  799.08   44.50
   1  20   1  811.15   40.56
   1  20   1  795.20   35.40
   1 -20  -1  778.16   34.75
   1  20  -1  827.01   35.58
   1 -20   1  761.44   44.71
  -1 -20  -1  810.25   43.65
  -1  20   1  802.94   43.77
  -1  21  -1  546.36   35.66
   1  21   1  523.06   29.30
   1  21   1  519.70   32.75
  -1 -21   1  559.81   45.51
   1 -21  -1  519.05   31.32
   1 -21  -1  516.01   33.96
  -1  21   1  538.61   30.28
  -1 -21  -1  540.87   31.16
   1 -21   1  518.51   41.95
   1  21  -1  533.68   26.88
  -1 -22   1   52.92   16.41
   1  22   1   29.82   11.58
   1  22   1   53.24   10.57
   1 -22  -1   50.30   12.21
  -1  22  -1   42.01   10.92
   1 -22  -1   35.53   10.35
   1  22  -1   63.52   12.59
  -1 -22  -1   53.97   11.14
   1 -22   1   60.57   12.89
  -1  22   1   42.84   13.21
  -1 -23   1   -1.13    7.28
   1  23   1    1.39    5.71
  -1  23  -1   -4.05    6.19
   1 -23  -1    7.87    5.28
   1 -23  -1    0.60    5.48
   1  23  -1    7.95    6.23
   1 -23   1   -4.98    8.36
  -1 -23  -1    1.14    7.41
  -1  23   1    4.90    5.76
  -1 -24   1  109.24   19.18
   1 -24  -1   81.21   15.74
   1  24   1   86.30   13.63
  -1  24  -1   90.90   17.02
   1 -24  -1   97.57   11.14
   1  24  -1   91.86   13.12
   1 -24   1   91.09   20.36
  -1 -24  -1   85.46   14.57
  -1 -24  -1  117.55   18.13
  -1  24   1  102.16   14.08
  -1  25  -1   28.92   10.32
   1  25   1   41.13   10.93
  -1 -25   1   30.57   13.47
  -1 -25  -1    3.67   13.70
  -1  25   1   43.96   12.93
   1  25  -1   48.25   11.98
   1 -25   1   37.87   15.06
  -1 -26   1  402.34   38.26
   1  26   1  375.16   29.62
  -1  26  -1  423.19   30.60
   1  26  -1  385.28   32.63
  -1 -26  -1  374.76   31.74
   1 -26   1  391.19   33.93
  -1  26   1  370.29   34.12
   2   0  -130469.34  442.86
   2   0   130165.79  507.95
   2   0   130371.95  480.35
  -2   0   130476.77  518.52
   2  -1  -116071.53  249.36
  -2  -1   116311.37  279.86
  -2  -1   116273.06  191.11
   2   1   116276.11  273.87
  -2   1  -116358.34  170.57
   2   1   116287.30  132.93
  -2   1   116567.66  142.97
  -2   1   116718.24  282.44
   2   1  -116509.52  235.43
   2  -1   116130.82  246.13
   2  -1   116600.78  277.46
  -2  -1  -116282.04  270.14
  -2  -1  -116250.40  107.62
  -2  -2   127943.64  484.58
  -2  -2   128407.79  368.11
   2   2   128714.20  484.15
  -2   2  -127890.93  332.34
   2  -2  -127564.52  452.19
  -2   2   128267.10  484.40
  -2  -2  -128416.54  462.29
   2  -2   128275.68  404.80
   2   2  -128312.02  390.55
   2  -2   128233.12  494.50
  -2  -3   115953.55  280.50
   2   3   115992.46  293.63
  -2  -3   116130.25  231.42
  -2   3  -115817.25  211.74
   2  -3  -115657.46  264.22
  -2   3   116210.09  284.07
  -2   3   115813.70  122.33
   2   3  -115910.53  222.36
   2  -3   115817.78  291.01
  -2   3   115811.94  101.46
  -2  -3  -115983.80  259.06
   2  -3   115868.75  223.88
  -2  -4   1 6427.44  120.95
   2  -4  -1 6549.42  121.91
  -2   4  -1 6588.54   99.62
  -2  -4   1 6227.48  102.36
   2   4   1 6276.85   39.92
   2   4   1 6012.17  127.11
  -2   4   1 6298.62  117.65
   2  -4   1 6478.44  124.60
  -2  -4  -1 6304.57  107.69
   2  -4   1 6500.53   90.67
   2   4  -1 6335.05   90.94
  -2  -5   1 1363.19   28.47
   2   5   1 1343.83   34.36
   2  -5  -1 1285.55   30.95
  -2  -5   1 1318.26   32.37
  -2   5  -1 1412.60   27.25
   2   5   1 1315.17   12.38
   2  -5  -1 1319.46   15.00
  -2   5   1 1319.31   33.44
   2  -5   1 1343.37   36.43
  -2  -5  -1 1357.99   28.29
   2   5  -1 1336.13   24.29
   2  -5   1 1326.14   21.95
  -2   6  -1 2436.43   47.17
   2  -6  -1 2406.77   52.27
   2  -6  -1 2425.49   31.44
   2   6   1 2418.34   25.49
  -2  -6   1 2421.35   49.28
   2   6   1 2385.03   56.14
   2   6  -1 2390.29   40.11
   2   6  -1 2351.83   51.07
  -2   6   1 2318.74   50.02
   2  -6   1 2398.46   36.00
   2  -6   1 2395.91   56.29
  -2  -6  -1 2364.34   45.85
   2  -7  -1 1372.56   22.05
   2   7   1 1397.77   17.80
   2   7   1 1380.07   38.17
  -2   7  -1 1381.61   30.70
   2  -7  -1 1362.17   34.72
  -2  -7   1 1407.35   33.25
  -2   7   1 1377.89   34.28
   2   7  -1 1433.37   34.65
   2   7  -1 1371.84   25.80
  -2  -7  -1 1362.31   29.86
   2  -7   1 1375.41   22.29
   2  -7   1 1420.34   37.44
   2  -8  -1 1850.03   49.52
  -2  -8   1 1793.53   45.49
   2  -8  -1 1783.21   30.86
  -2   8  -1 1905.06   41.51
   2   8   1 1806.87   51.84
   2   8   1 1799.10   25.51
   2  -8   1 1776.09   29.58
   2  -8   1 1748.37   46.87
   2   8  -1 1763.75   43.26
  -2   8   1 1765.66   47.36
  -2  -8  -1 1829.53   42.27
   2   8  -1 1780.01   34.25
  -2  -9   1 2978.81   72.14
   2  -9  -1 2984.26   73.43
  -2   9  -1 3065.81   68.99
   2   9   1 2933.53   44.70
   2   9   1 3033.52   79.57
   2  -9  -1 2852.77   50.30
   2   9  -1 2862.14   53.79
  -2   9   1 3004.16   74.17
   2   9  -1 2886.41   64.89
   2  -9   1 2901.57   45.39
   2  -9   1 2862.41   78.36
  -2  -9  -1 2928.33   63.67
  -2 -10   1 4064.21  104.11
   2  10   1 3919.32  105.26
  -2  10  -1 3921.14   89.56
   2 -10  -1 3958.69   96.24
   2  10   1 3926.33   62.61
   2 -10  -1 3858.22   73.38
  -2  10   1 3969.82   93.26
   2  10  -1 3931.21   75.09
   2 -10   1 3918.10  105.28
   2 -10   1 3883.98   61.58
   2  10  -1 4023.02   93.30
  -2 -10  -1 3942.63   82.56
  -2 -11   1 2014.79   57.49
   2 -11  -1 2060.34   46.97
   2  11   1 2059.86   64.44
   2  11   1 2044.39   38.87
  -2  11  -1 2101.61   55.25
   2 -11  -1 2130.60   61.86
   2  11  -1 1995.52   42.40
   2  11  -1 2073.93   51.89
  -2  11   1 2014.65   54.31
   2 -11   1 2008.50   64.90
   2 -11   1 1958.15   34.91
  -2 -11  -1 2054.90   53.27
   2  12   1  433.84   20.04
  -2  12  -1  431.03   18.22
  -2 -12   1  442.17   21.62
   2 -12  -1  439.16   22.67
   2  12   1  416.06   13.11
   2 -12  -1  413.05   15.46
  -2  12   1  409.55   19.53
  -2 -12  -1  417.24   18.77
   2  12  -1  409.60   13.24
   2 -12   1  441.07   24.56
   2 -12   1  397.23   10.50
   2  12  -1  409.76   18.58
  -2 -13   1  196.86   15.46
   2 -13  -1  181.35   11.02
   2 -13  -1  204.06   15.33
  -2  13  -1  196.42   12.49
   2  13   1  210.68   16.04
   2  13   1  190.42    9.17
   2  13  -1  223.61   13.84
   2  13  -1  211.15   10.01
  -2  13   1  200.63   16.06
  -2 -13  -1  205.28   14.69
   2 -13   1  194.42    8.24
   2 -13   1  217.24   17.60
   2 -14  -1  356.78   20.30
   2 -14  -1  344.38   15.99
   2  14   1  354.79   13.18
  -2  14  -1  346.45   17.69
   2  14   1  352.91   21.46
  -2 -14   1  359.05   25.45
   2  14  -1  366.49   14.77
   2  14  -1  342.99   18.45
  -2  14   1  334.63   19.30
   2 -14   1  360.65   24.18
   2 -14   1  344.27   10.28
  -2 -14  -1  370.85   17.18
  -2 -15   1  373.86   22.27
   2 -15  -1  352.84   17.60
   2 -15  -1  349.25   22.10
   2  15   1  364.43   22.97
   2  15   1  371.04   13.15
  -2  15  -1  363.47   19.84
  -2  15   1  350.78   19.96
   2  15  -1  335.38   16.37
   2  15  -1  364.00   14.25
  -2 -15  -1  376.37   22.14
   2 -15   1  350.89   11.32
   2 -15   1  365.53   22.54
   2 -16  -1  121.98   15.28
  -2 -16   1  120.83   15.66
   2 -16  -1  135.38   11.69
   2  16   1  116.99   12.99
   2  16   1  135.54   10.44
  -2  16  -1  118.33   13.05
   2  16  -1  112.02   12.70
   2  16  -1  120.01    9.67
  -2  16   1  130.00   16.43
  -2 -16  -1  127.54   12.17
   2 -16   1  151.58   18.49
   2 -16   1  142.81    7.45
   2 -17  -1 1554.13   58.21
   2  17   1 1553.79   45.07
  -2 -17   1 1619.63   74.37
   2 -17  -1 1511.29   51.99
  -2  17  -1 1578.08   55.16
   2  17   1 1569.22   61.62
   2  17  -1 1516.42   44.52
   2  17  -1 1534.64   48.18
  -2  17   1 1514.15   62.72
  -2 -17  -1 1626.00   61.62
   2 -17   1 1550.05   70.30
   2 -17   1 1438.57   35.04
   2 -18  -1  247.70   21.49
  -2 -18   1  277.23   29.04
  -2  18  -1  289.98   21.27
   2  18   1  265.99   19.28
   2  18   1  322.46   16.90
   2 -18  -1  257.23   16.57
  -2  18   1  273.28   21.63
   2  18  -1  274.37   17.09
  -2 -18  -1  281.73   24.38
   2 -18   1  266.86   27.13
   2 -19  -1  302.91   19.01
  -2 -19   1  304.56   25.15
   2  19   1  319.50   25.24
   2  19   1  307.08   17.63
  -2  19  -1  321.84   26.94
   2 -19  -1  315.32   20.46
  -2  19   1  298.85   22.13
   2  19  -1  302.03   21.58
  -2 -19  -1  333.30   22.49
   2 -19   1  308.60   28.84
   2 -20  -1   76.12   12.41
   2 -20  -1   86.19   10.32
  -2 -20   1   94.40   16.29
  -2  20  -1   80.69   16.35
   2  20   1   86.44   14.39
   2  20   1   85.74   10.60
  -2  20   1   71.07   13.28
   2  20  -1   93.36   12.80
   2 -20   1   83.59   17.98
  -2 -20  -1   87.14   12.96
  -2  21  -1  117.42   18.23
   2 -21  -1  115.16   14.76
   2  21   1  112.20   13.44
   2  21   1  117.40   12.76
   2 -21  -1  115.96   14.87
  -2 -21   1  143.12   22.01
   2  21  -1  131.69   14.71
   2 -21   1   97.04   16.36
  -2 -21  -1  122.46   14.91
  -2  21   1  117.91   17.64
   2 -22  -1  161.82   13.82
   2  22   1  159.44   14.99
  -2 -22   1  147.76   26.45
   2  22   1  174.18   19.26
  -2  22  -1  188.29   21.55
   2 -22  -1  155.36   14.41
  -2  22   1  147.54   17.57
   2  22  -1  159.19   14.07
  -2 -22  -1  198.03   21.90
   2 -22   1  182.44   23.46
   2 -23  -1   70.95   10.23
   2  23   1   69.65   13.83
   2  23   1   65.41   10.66
  -2  23  -1   74.75   13.44
   2 -23  -1   68.58    9.69
  -2 -23   1   77.47   16.37
   2  23  -1   75.22   10.62
  -2  23   1   73.43   16.16
   2 -23   1   65.72   14.44
  -2 -23  -1   91.71   16.54
  -2 -24   1  128.77   20.00
   2  24   1  107.55   13.02
  -2  24  -1   98.03   15.76
  -2  24   1  104.72   16.32
   2  24  -1  113.73   12.67
   2 -24   1  121.67   20.36
  -2 -24  -1  106.59   20.14
  -2 -25   1  178.88   32.10
  -2  25  -1  208.76   22.55
   2  25   1  188.40   18.16
  -2  25   1  208.57   21.62
   2  25  -1  198.58   21.38
  -2 -25  -1  208.10   27.00
   2 -25   1  218.65   23.98
  -3   0   1 1535.32   22.84
   3   0  -1 1496.90   33.61
  -3   0   1 1479.85   36.20
   3   0   1 1444.06   34.38
  -3   0  -1 1488.16   19.09
  -3   0  -1 1492.70   39.23
  -3  -1   1 4794.19  100.75
  -3  -1   1 4899.88   69.03
   3   1   1 4695.64   95.93
  -3   1  -1 4764.84   60.23
  -3   1  -1 4637.34   96.79
   3  -1  -1 4750.57   89.69
  -3   1   1 4749.12   58.81
   3   1  -1 4716.85   86.69
   3  -1   1 4742.81   91.13
  -3  -1  -1 4604.91   46.93
  -3  -1  -1 4704.46   95.03
  -3   1   1 4698.50   96.97
   3  -2  -1 3613.33   72.63
  -3  -2   1 3646.48   81.40
  -3  -2   1 3677.38   58.66
  -3   2  -1 3738.64   51.68
   3   2   1 3662.85   80.74
  -3   2   1 3733.82   44.71
  -3   2   1 3628.81   79.75
   3   2  -1 3670.11   71.54
  -3  -2  -1 3751.53   79.07
   3  -2   1 3603.20   69.57
   3  -2   1 3683.67   82.66
   3  -3  -1 4336.37   87.68
  -3  -3   1 4281.67   72.53
  -3   3  -1 4386.21   65.85
   3   3   1 4295.89  100.18
  -3  -3   1 4400.02   94.15
  -3   3   1 4264.31   96.38
  -3   3   1 4198.68   48.04
   3   3  -1 4281.94   78.50
   3  -3   1 4360.00   83.49
   3  -3   1 4279.39   92.73
  -3  -3  -1 4328.61   91.32
  -3  -4   1 1185.75   25.20
   3  -4  -1 1130.35   29.20
  -3  -4   1 1160.00   32.06
   3   4   1 1119.22   32.85
  -3   4  -1 1177.81   23.93
  -3   4   1 1170.21   31.73
  -3  -4  -1 1165.50   32.04
   3  -4   1 1170.85   34.12
   3  -4   1 1159.38   27.33
   3   4  -1 1191.30   28.44
  -3  -5   1  668.98   19.81
   3  -5  -1  718.23   22.45
  -3  -5   1  713.62   20.43
   3   5   1  667.89   22.98
  -3   5  -1  726.33   16.61
  -3   5   1  695.34   22.30
  -3   5   1  683.58   10.68
   3   5  -1  706.14   18.01
  -3  -5  -1  700.24   23.37
   3  -5   1  713.37   17.11
   3  -5   1  715.60   25.83
   3  -6  -1 2651.09   61.02
   3  -6  -1 2470.40   33.98
  -3  -6   1 2601.83   56.57
   3   6   1 2464.04   19.25
   3   6   1 2582.22   66.20
  -3   6  -1 2644.82   49.00
  -3  -6   1 2513.96   56.62
  -3   6   1 2578.70   61.44
   3   6  -1 2557.19   52.84
   3  -6   1 2570.98   62.89
   3  -6   1 2629.96   49.76
  -3  -6  -1 2609.56   56.24
   3  -7  -1  307.55   13.96
   3  -7  -1  310.33    7.86
  -3  -7   1  316.05   15.38
   3   7   1  313.75   18.05
   3   7   1  302.10    4.64
  -3   7  -1  319.74   14.01
   3   7  -1  312.11   14.79
  -3   7   1  315.68   17.35
   3   7  -1  314.71   12.31
  -3  -7  -1  299.92   12.78
   3  -7   1  311.90   10.99
   3  -7   1  319.37   14.51
  -3  -8   1  380.88   18.27
   3  -8  -1  323.63    8.66
  -3   8  -1  385.93   16.60
   3   8   1  342.28   17.78
   3   8   1  360.89    6.85
  -3   8   1  325.66   16.59
   3   8  -1  365.08   16.68
   3  -8   1  342.64   11.88
   3  -8   1  320.56   19.22
  -3  -8  -1  350.99   14.09
   3   8  -1  353.20   13.87
   3  -9  -1 6031.55  140.14
   3  -9  -1 5280.98   90.34
  -3  -9   1 5773.68  136.68
  -3   9  -1 5531.17  118.88
   3   9   1 5353.93   68.90
   3   9   1 5389.14  138.80
   3   9  -1 5262.00  110.10
   3   9  -1 5386.93  122.51
  -3   9   1 5365.34  131.63
  -3  -9  -1 5403.69  122.96
   3  -9   1 5512.19  146.88
   3  -9   1 5259.00   96.54
   3 -10  -1 1413.52   32.46
   3 -10  -1 1527.30   44.31
  -3 -10   1 1490.95   45.50
   3  10   1 1477.58   24.47
  -3  10  -1 1488.60   45.36
   3  10   1 1421.38   46.80
  -3  10   1 1480.67   51.27
   3  10  -1 1435.28   38.91
   3  10  -1 1457.14   41.45
   3 -10   1 1378.35   31.09
  -3 -10  -1 1416.90   39.27
   3 -10   1 1421.33   46.51
   3 -11  -1  242.83   10.80
   3  11   1  252.66    8.55
  -3 -11   1  242.63   15.42
  -3  11  -1  227.75   14.30
   3  11   1  255.64   15.67
  -3  11   1  290.20   19.02
   3 -11   1  245.99   15.65
   3  11  -1  248.85   12.38
   3  11  -1  259.09   13.96
   3 -11   1  234.73    9.69
  -3 -11  -1  238.95   13.53
   3 -12  -1  320.03   16.66
   3 -12  -1  254.66   12.22
  -3  12  -1  273.48   15.21
   3  12   1  283.53   19.97
   3  12   1  280.40    9.00
  -3 -12   1  262.39   17.55
  -3  12   1  317.11   20.67
   3  12  -1  258.54   13.42
   3  12  -1  256.74   15.28
   3 -12   1  259.02   10.68
  -3 -12  -1  279.94   14.12
   3 -12   1  254.00   17.70
   3 -13  -1 1765.04   44.25
   3 -13  -1 1865.38   63.18
  -3  13  -1 1817.10   53.46
   3  13   1 1830.35   35.27
  -3 -13   1 1863.70   62.35
   3  13   1 1855.60   66.58
  -3  13   1 1827.74   64.69
  -3 -13  -1 1796.92   53.46
   3 -13   1 1760.15   39.54
   3 -13   1 1894.47   69.40
   3  13  -1 1787.51   48.61
   3  13  -1 1879.70   51.57
   3 -14  -1  151.82   11.76
   3  14   1  165.69   16.97
   3  14   1  143.09    8.20
  -3 -14   1  176.16   14.30
  -3  14  -1   83.13   16.40
  -3  14   1  186.80   15.45
   3  14  -1  142.11   10.27
  -3 -14  -1  124.90   14.65
   3 -14   1  159.98    8.73
   3  14  -1  153.20   12.64
   3 -14   1  181.48   16.95
   3 -15  -1  873.62   34.64
   3 -15  -1  775.03   27.78
   3  15   1  846.90   36.24
  -3  15  -1  831.55   33.73
   3  15   1  826.60   22.88
  -3 -15   1  802.04   38.62
  -3  15   1  810.82   42.69
   3  15  -1  799.63   28.71
   3 -15   1  811.87   41.67
  -3 -15  -1  846.82   33.21
   3  15  -1  815.60   31.46
   3 -15   1  787.06   22.93
   3 -16  -1  512.90   29.00
   3 -16  -1  455.68   22.41
  -3  16  -1  512.53   32.30
   3  16   1  471.35   18.26
   3  16   1  494.33   31.59
  -3 -16   1  481.61   32.00
  -3  16   1  521.11   35.86
   3  16  -1  452.20   20.88
   3  16  -1  500.95   21.58
  -3 -16  -1  512.58   29.71
   3 -16   1  492.97   33.94
   3 -16   1  470.22   17.51
   3 -17  -1 1449.48   50.73
   3 -17  -1 1570.18   61.25
   3  17   1 1582.13   42.78
  -3  17  -1 1623.84   66.46
   3  17   1 1584.02   68.68
  -3 -17   1 1613.92   78.97
  -3  17   1 1560.23   63.69
  -3 -17  -1 1615.30   60.16
   3  17  -1 1569.63   52.77
   3  17  -1 1503.16   52.49
   3 -17   1 1502.90   63.66
   3 -17   1 1493.26   40.03
   3 -18  -1  481.01   24.59
   3 -18  -1  512.55   30.00
   3  18   1  495.45   32.17
   3  18   1  499.86   19.87
  -3  18  -1  493.48   30.19
  -3 -18   1  539.28   34.06
   3 -18   1  471.60   18.19
  -3  18   1  538.48   33.01
   3  18  -1  471.71   22.39
  -3 -18  -1  500.42   28.49
   3  18  -1  495.76   26.06
   3 -18   1  537.66   36.50
   3 -19  -1  309.60   20.86
   3 -19  -1  320.44   24.39
  -3 -19   1  371.92   35.47
   3  19   1  349.38   26.64
   3  19   1  341.64   17.02
  -3  19  -1  342.46   25.32
  -3  19   1  326.90   26.61
   3  19  -1  354.02   21.94
  -3 -19  -1  374.07   28.97
   3 -19   1  337.12   30.04
   3 -20  -1  209.68   17.30
   3 -20  -1  226.53   18.86
  -3 -20   1  241.33   24.26
   3  20   1  234.57   22.46
   3  20   1  226.66   14.17
  -3  20  -1  217.52   20.55
  -3  20   1  223.18   26.20
   3  20  -1  243.90   15.79
  -3 -20  -1  267.98   25.30
   3 -20   1  219.39   25.22
   3 -21  -1   21.58    9.51
  -3 -21   1   49.07   12.28
   3  21   1   31.52   11.65
   3  21   1   24.06    7.13
  -3  21  -1   27.28   13.19
   3 -21   1   38.55   13.05
  -3  21   1   36.88   11.12
   3  21  -1   40.85    7.45
  -3 -21  -1   68.35   13.32
   3 -22  -1   30.80   10.03
  -3 -22   1   50.12   17.32
   3  22   1   35.34   12.09
   3  22   1   44.96    8.09
  -3  22  -1   45.55   13.72
  -3  22   1   34.66   11.99
   3  22  -1   48.49    9.90
  -3 -22  -1   64.78   14.08
   3 -22   1   41.52   13.89
   3 -23  -1  154.25   15.94
  -3 -23   1  182.50   22.99
  -3  23  -1  157.09   22.76
   3  23   1  147.48   18.96
  -3  23   1  161.36   23.89
   3  23  -1  149.25   15.86
  -3 -23  -1  145.91   23.85
   3 -23   1  159.53   21.90
  -3 -24   1    2.30   12.95
  -3  24  -1    6.89    9.92
  -3  24   1   13.04    8.17
  -3 -24  -1    8.31   10.47
   3  24  -1   11.90    7.12
   3 -24   1   -0.11    8.06
  -3 -25   1   48.79   20.41
  -3  25  -1   35.50   15.38
  -3  25   1   54.65   16.50
   3  25  -1   42.03    8.61
  -3 -25  -1   40.20   16.71
   3 -25   1   36.00   14.88
  -4   0   1 5236.42  122.83
  -4   0  -1 5158.37   75.60
   4   0   1 5186.75  119.65
  -4   0  -1 5146.16  118.08
  -4   0   1 5272.00   86.01
   4   0  -1 5073.16  112.04
   4   1   1 5682.51  132.82
  -4   1  -1 5672.59  132.91
  -4  -1   1 5677.96   95.21
  -4   1  -1 5609.95   86.73
   4  -1  -1 5766.35  123.60
  -4  -1   1 5651.45  127.35
  -4   1   1 5608.29   85.13
  -4   1   1 5542.03  130.50
   4   1  -1 5653.39  124.35
  -4  -1  -1 5654.40  127.12
   4  -1   1 5590.85  128.55
   4   2   1  334.53   16.17
  -4  -2   1  305.77   11.50
  -4  -2   1  325.45   15.56
  -4   2  -1  325.23   15.24
  -4   2  -1  322.50    9.73
   4  -2  -1  320.27   14.54
  -4   2   1  338.21   17.35
  -4  -2  -1  305.31    6.59
   4  -2   1  346.57   17.01
  -4  -2  -1  329.18   14.46
   4   2  -1  323.46   16.42
  -4   2   1  317.61    8.33
  -4  -3   1 1611.82   32.61
  -4  -3   1 1596.10   44.05
   4   3   1 1570.52   46.17
  -4   3  -1 1578.23   31.13
   4  -3  -1 1550.39   40.42
   4  -3   1 1621.73   47.32
  -4   3   1 1600.88   26.84
  -4   3   1 1546.16   46.42
  -4  -3  -1 1494.32   43.87
   4  -3   1 1586.57   39.82
   4   3  -1 1557.55   41.91
  -4   4  -1  373.29   12.04
   4   4   1  364.08   18.74
  -4  -4   1  363.81   16.71
  -4  -4   1  380.57   12.12
   4  -4  -1  354.82   15.51
   4  -4   1  392.18   16.00
  -4   4   1  360.94    8.12
   4   4  -1  380.18   16.81
  -4  -4  -1  379.97   15.61
   4  -4   1  385.11   14.80
  -4   4   1  391.36   20.13
  -4  -5   1  636.41   22.71
   4   5   1  639.81   25.00
  -4   5  -1  633.00   18.55
   4  -5  -1  631.34   22.61
  -4  -5   1  630.53   20.70
   4   5  -1  651.48   20.78
  -4   5   1  661.73   13.57
  -4   5   1  655.44   24.15
  -4  -5  -1  639.98   22.41
   4  -5   1  646.98   22.54
   4  -5   1  661.06   26.31
   4  -6  -1  990.32   30.89
  -4  -6   1 1007.24   31.31
  -4   6  -1 1030.69   27.24
   4   6   1 1036.03   39.53
  -4  -6   1 1014.28   29.94
  -4   6   1 1002.81   32.85
  -4   6   1  960.78   17.75
   4  -6   1 1007.61   35.88
   4  -6   1 1022.82   27.62
   4   6  -1 1007.96   28.71
  -4  -6  -1 1044.49   33.97
   4   7   1 1691.02   57.02
  -4  -7   1 1690.30   45.78
  -4  -7   1 1729.43   44.51
   4  -7  -1 1627.92   45.60
  -4   7  -1 1688.20   42.92
   4  -7   1 1665.31   42.93
  -4   7   1 1669.49   30.45
  -4   7   1 1744.77   51.85
  -4  -7  -1 1663.86   45.62
   4   7  -1 1720.98   47.69
   4  -7   1 1708.00   50.02
   4   8   1  356.57   24.53
  -4  -8   1  334.17   17.00
  -4   8  -1  372.52   17.52
   4  -8  -1  342.93   10.65
   4   8  -1  355.94   16.93
   4  -8   1  354.73   15.81
   4  -8   1  366.28   20.79
  -4   8   1  361.19   18.75
   4   8  -1  352.63   15.44
  -4  -8  -1  372.94   20.21
  -4  -9   1 2123.61   59.23
  -4   9  -1 2026.84   52.14
   4   9   1 2023.85   25.01
   4  -9  -1 2394.13   64.41
   4   9   1 2101.89   74.33
   4  -9  -1 2051.04   40.66
  -4  -9  -1 2053.26   56.53
   4  -9   1 2072.83   67.87
   4   9  -1 2130.12   59.71
  -4   9   1 2084.58   64.00
   4   9  -1 2136.31   59.03
   4  -9   1 2069.08   51.10
   4  10   1  987.93   42.07
   4 -10  -1  910.60   33.66
  -4 -10   1  992.71   39.25
   4  10   1  938.62   15.05
   4 -10  -1  924.46   22.28
  -4  10  -1  971.15   33.99
   4 -10   1  950.96   34.48
  -4 -10  -1  918.85   31.71
   4 -10   1  939.47   28.13
  -4  10   1  970.41   37.42
   4  10  -1  959.41   30.37
   4  10  -1  933.42   31.00
  -4 -11   1   18.14    6.14
   4  11   1   17.52    6.57
   4  11   1   15.67    2.37
  -4  11  -1   12.47    5.19
   4 -11  -1    9.78    3.34
   4 -11  -1   34.86    5.74
  -4 -11  -1   15.69    5.59
  -4  11   1   16.34    6.15
   4 -11   1   12.40    7.05
   4 -11   1   11.78    3.61
   4  11  -1   12.90    5.61
   4  11  -1   15.00    5.32
  -4 -12   1   43.16    8.33
  -4  12  -1   34.42    6.70
   4  12   1   30.96    3.30
   4 -12  -1   34.80    4.61
   4  12   1   33.82    8.34
  -4  12   1   27.04    8.69
   4 -12   1   32.49    9.43
  -4 -12  -1   40.20    8.98
   4  12  -1   39.75    5.68
   4 -12   1   56.22    5.65
   4  12  -1   25.76    6.95
  -4 -13   1  263.04   18.52
   4 -13  -1  251.61   12.63
  -4  13  -1  251.70   16.07
   4  13   1  269.42   18.81
   4 -13  -1  266.09   16.89
   4  13   1  258.99    8.45
   4  13  -1  259.66   15.01
  -4 -13  -1  268.19   16.09
   4 -13   1  265.18   12.20
   4 -13   1  256.81   20.49
  -4  13   1  269.26   19.17
   4  13  -1  270.42   16.37
   4 -14  -1   84.73    9.39
   4  14   1   98.55    5.42
  -4 -14   1   86.47   15.89
   4 -14  -1  123.44   14.77
   4  14   1  100.84   15.03
  -4  14  -1   94.25   13.43
  -4  14   1  108.98   14.10
   4 -14   1   92.64   12.03
   4  14  -1  102.96    8.94
   4  14  -1  107.14   10.61
   4 -14   1  122.38    8.63
  -4 -14  -1   98.27   11.11
   4 -15  -1  497.35   24.00
  -4 -15   1  498.33   28.90
  -4  15  -1  455.91   24.72
   4  15   1  478.97   32.30
   4 -15  -1  458.09   19.95
   4  15   1  484.84   13.72
   4  15  -1  483.30   22.84
   4  15  -1  475.72   23.25
   4 -15   1  462.69   18.03
   4 -15   1  470.71   30.98
  -4  15   1  492.64   34.31
  -4 -15  -1  471.55   25.27
   4 -16  -1   25.85    7.34
   4  16   1   10.12    3.80
   4  16   1   10.93    7.96
  -4  16  -1   10.56    7.63
  -4 -16   1   12.73   11.11
  -4 -16  -1   16.33    8.83
   4 -16   1   13.48    9.42
   4  16  -1   12.95    6.17
   4  16  -1   10.93    6.17
   4 -16   1   21.13    5.00
  -4  16   1   24.22    8.96
   4  17   1  537.21   17.47
   4 -17  -1  559.35   28.91
  -4  17  -1  535.68   34.76
  -4 -17   1  572.44   36.10
   4  17   1  592.54   37.89
  -4  17   1  528.62   33.37
   4  17  -1  536.11   26.68
   4  17  -1  559.78   26.28
  -4 -17  -1  571.24   30.51
   4 -17   1  510.76   20.60
   4 -17   1  574.15   38.18
   4  18   1  433.32   32.45
  -4  18  -1  386.29   28.15
   4 -18  -1  425.54   25.55
  -4 -18   1  451.34   40.55
  -4 -18  -1  455.52   27.91
   4  18  -1  401.82   19.44
   4 -18   1  399.33   17.90
   4 -18   1  423.58   28.25
   4  18  -1  408.56   22.41
  -4  18   1  420.20   30.48
   4 -19  -1  259.98   21.90
  -4 -19   1  266.79   27.08
   4  19   1  251.88   21.85
  -4  19  -1  248.88   25.79
  -4  19   1  238.99   23.81
  -4 -19  -1  256.49   22.17
   4 -19   1  223.43   26.93
   4  19  -1  262.10   17.83
  -4  20  -1   48.85   11.10
   4  20   1   49.46   13.41
  -4 -20   1   32.25   17.14
   4 -20  -1   41.99   11.34
  -4  20   1   37.45   12.32
  -4 -20  -1   64.33   15.39
   4  20  -1   50.64    7.65
   4 -20   1   31.56   13.69
   4 -21  -1   95.93   14.14
   4  21   1   93.26   14.05
  -4  21  -1   86.43   15.33
  -4 -21   1  109.76   18.53
   4  21  -1  110.34   12.65
  -4 -21  -1   92.20   19.92
   4 -21   1  108.32   15.48
  -4  21   1   91.18   16.73
   4 -22  -1   58.24   12.24
  -4 -22   1   52.69   20.90
  -4  22  -1   48.77   13.18
   4  22   1   68.78   14.60
  -4  22   1   78.98   15.54
   4  22  -1   70.09   11.17
  -4 -22  -1   88.22   17.73
   4 -22   1   60.32   15.89
   4 -23  -1   19.20    8.44
  -4 -23   1   38.04   12.84
  -4  23  -1   35.85   12.72
  -4  23   1   17.20   14.44
   4  23  -1   20.14    6.57
  -4 -23  -1   23.52   13.27
   4 -23   1   10.76   11.73
  -4  24  -1   -4.19    7.61
  -4 -24   1   11.94    8.81
  -4  24   1    4.97    7.72
  -4 -24  -1    1.52    9.49
   5   0  -1  998.78   33.38
   5   0   1  979.62   36.62
  -5   0   1  961.02   23.67
  -5   0  -1 1023.96   34.23
  -5   0   1  962.27   35.93
  -5   0  -1  946.23   21.27
   5  -1  -1 1385.40   47.56
  -5  -1   1 1308.34   32.08
  -5  -1   1 1345.90   43.59
  -5   1  -1 1346.43   45.86
   5   1   1 1311.91   44.61
  -5   1  -1 1276.25   27.95
   5   1  -1 1322.94   40.62
  -5   1   1 1273.00   40.28
  -5  -1  -1 1269.84   40.61
  -5  -1  -1 1241.56   24.49
   5  -1   1 1304.93   42.00
  -5   1   1 1310.12   29.45
   5   2   1 1136.12   45.71
   5  -2  -1 1058.12   35.87
  -5   2  -1 1108.15   40.84
  -5  -2   1 1129.29   38.70
  -5  -2   1 1060.58   28.11
  -5   2  -1 1071.27   25.96
  -5   2   1 1105.79   24.34
  -5   2   1 1104.57   40.38
   5  -2   1 1106.08   41.39
  -5  -2  -1 1041.32   20.27
  -5  -2  -1 1093.57   39.67
   5   2  -1 1070.01   34.70
   5  -3  -1  476.46   21.39
  -5   3  -1  476.66   15.48
   5   3   1  487.44   24.80
  -5   3  -1  463.78   20.41
  -5  -3   1  477.12   17.67
  -5  -3   1  507.63   21.82
   5   3  -1  489.89   24.71
  -5   3   1  481.00   24.90
  -5   3   1  493.93   13.22
   5  -3   1  489.42   21.12
  -5  -3  -1  461.04   20.29
  -5   4  -1  345.14   20.39
   5  -4  -1  340.52   20.78
  -5  -4   1  333.18   16.95
  -5   4  -1  330.07   13.21
   5   4   1  345.20   20.12
  -5  -4   1  339.36   15.28
   5   4  -1  340.36   16.93
  -5   4   1  321.19    9.76
  -5  -4  -1  334.69   19.23
   5  -4   1  347.21   17.26
  -5   4   1  343.96   20.16
  -5  -5   1 1021.41   34.34
  -5  -5   1 1028.43   31.85
   5   5   1 1079.69   44.81
  -5   5  -1 1034.61   29.12
   5  -5  -1 1007.03   39.28
  -5   5   1  966.16   20.80
  -5   5   1 1014.65   36.74
   5   5  -1 1029.95   34.83
   5  -5   1 1082.67   39.86
   5  -5   1 1044.56   37.93
  -5  -5  -1 1032.55   35.05
  -5  -6   1  419.45   17.26
  -5  -6   1  432.80   19.62
   5   6   1  441.65   24.09
  -5   6  -1  416.11   17.45
   5  -6  -1  434.06   20.25
   5  -6   1  418.13   19.43
   5  -6   1  468.12   21.80
  -5   6   1  399.45   10.88
  -5   6   1  428.72   21.87
   5   6  -1  431.12   19.77
  -5  -6  -1  424.90   20.47
  -5  -7   1  962.74   30.33
  -5   7  -1  988.60   31.62
   5   7   1  973.80   41.18
  -5  -7   1  987.96   33.17
   5  -7  -1  931.59   35.20
   5   7  -1 1020.98   39.34
   5  -7   1  973.45   34.52
   5  -7   1  972.66   31.32
  -5  -7  -1  941.14   32.78
  -5   7   1  953.67   21.48
  -5   7   1 1045.18   44.40
   5   8   1  388.48   28.45
  -5  -8   1  394.93   18.24
   5  -8  -1  391.31   21.34
  -5   8  -1  388.61   17.67
   5   8  -1  402.92   20.08
  -5   8   1  381.62   26.74
  -5   8   1  380.94   11.95
   5  -8   1  416.05   20.24
   5  -8   1  389.18   17.95
  -5  -8  -1  405.52   20.25
   5   9   1  699.85   38.30
  -5   9  -1  610.05   23.83
   5  -9  -1  837.75   34.92
  -5  -9   1  649.69   26.80
  -5   9   1  650.86   36.70
   5  -9   1  625.54   27.75
  -5  -9  -1  640.92   26.96
   5  -9   1  684.54   26.91
   5   9  -1  655.73   30.67
   5   9  -1  666.35   25.80
  -5   9   1  610.71   17.64
   5  10   1  326.36   22.50
  -5  10  -1  305.42   16.51
  -5 -10   1  319.84   21.64
   5 -10  -1  293.16   18.11
   5  10  -1  297.69   20.60
   5 -10   1  316.32   21.52
  -5 -10  -1  305.80   18.45
   5 -10   1  372.49   17.87
   5  10  -1  300.33   15.96
  -5  10   1  295.32   20.97
  -5 -11   1    9.29    7.51
   5  11   1    2.01    7.18
  -5  11  -1    9.19    6.29
  -5 -11  -1    6.69    5.68
   5 -11   1    4.19    4.25
   5  11  -1   17.13    4.78
  -5  11   1   10.92    8.10
   5  11  -1    7.94    6.30
   5 -11   1    9.27    5.47
   5  12   1  158.43   19.43
   5 -12  -1  147.08   16.55
  -5 -12   1  158.26   14.27
  -5  12  -1  140.69   12.60
   5  12  -1  157.34   12.56
  -5 -12  -1  153.01   14.25
   5  12  -1  152.20   12.03
   5 -12   1  155.33   11.85
  -5  12   1  147.67   15.96
   5 -12   1  148.56   13.41
   5  13   1   48.84   10.97
  -5 -13   1   51.28    9.49
   5 -13  -1   68.34    9.61
  -5  13  -1   38.45    9.02
   5  13  -1   45.56    7.94
  -5  13   1   60.91   11.32
   5  13  -1   44.08    7.83
  -5 -13  -1   46.92    9.78
   5 -13   1   49.96    9.61
   5 -13   1   62.14    8.27
  -5  14  -1  213.45   19.53
  -5 -14   1  232.98   23.64
   5 -14  -1  220.58   20.26
   5  14   1  227.61   23.53
   5 -14   1  218.11   20.81
  -5 -14  -1  223.25   17.48
   5  14  -1  226.42   14.57
   5  14  -1  241.02   18.65
   5 -14   1  218.10   14.00
  -5  14   1  223.52   23.53
  -5 -15   1   74.04   12.08
   5  15   1   57.35   14.69
   5 -15  -1   56.92   10.09
  -5  15  -1   36.03   12.48
  -5 -15  -1   73.76   13.96
   5 -15   1   59.56    8.21
   5 -15   1   54.08   11.14
   5  15  -1   67.99    8.49
   5  15  -1   74.32   11.35
  -5  15   1   54.23   12.88
   5  16   1   49.14   12.36
  -5 -16   1   57.62   12.73
   5 -16  -1   49.31   11.64
  -5  16  -1   30.94   10.61
   5  16  -1   56.07    8.60
   5  16  -1   40.38    8.30
  -5 -16  -1   44.38   10.71
  -5  16   1   59.04   13.03
   5 -16   1   54.93    7.86
   5 -16   1   67.94   12.83
   5  17   1  328.17   31.08
  -5 -17   1  341.49   32.17
  -5  17  -1  285.93   23.90
   5 -17  -1  317.66   24.04
  -5  17   1  307.63   27.24
  -5 -17  -1  326.36   24.99
   5  17  -1  298.18   21.31
   5  17  -1  318.65   18.46
   5 -17   1  313.41   27.22
   5 -17   1  302.74   17.67
  -5  18  -1  370.51   27.08
   5 -18  -1  390.30   28.35
   5  18   1  433.58   29.79
  -5 -18   1  435.87   32.77
  -5  18   1  410.37   38.74
   5  18  -1  373.28   20.32
  -5 -18  -1  403.79   29.10
   5 -18   1  370.96   32.14
   5 -18   1  363.60   19.68
   5  18  -1  369.68   24.50
   5  19   1  191.89   23.78
  -5 -19   1  171.48   27.52
   5 -19  -1  174.36   19.32
  -5  19  -1  168.34   23.65
   5  19  -1  193.40   15.04
  -5  19   1  163.39   27.40
  -5 -19  -1  199.83   21.65
   5 -19   1  181.25   22.03
   5  20   1   65.36   16.36
  -5  20  -1   63.21   13.80
   5 -20  -1   70.27   10.73
  -5 -20   1   83.41   16.51
   5 -20   1   61.85   15.53
  -5 -20  -1   84.29   14.83
   5  20  -1   60.01    8.24
  -5  20   1  100.73   18.22
   5 -21  -1   51.84   11.40
   5  21   1   36.42   12.25
  -5 -21   1   42.06   19.31
  -5  21  -1   51.57   14.88
  -5 -21  -1   50.03   16.21
   5 -21   1   36.09   13.45
  -5  21   1   51.00   16.79
   5  22   1  253.49   29.03
  -5 -22   1  291.87   31.78
  -5  22  -1  266.89   25.87
   5 -22  -1  236.12   22.39
  -5 -22  -1  283.47   32.05
  -5  22   1  259.25   33.50
  -5 -23   1   34.65   17.41
  -5  23  -1   22.25   14.08
  -5 -23  -1   16.61   14.44
  -5  23   1   24.01   12.76
  -6   0  -1 1819.66   41.99
  -6   0  -1 2000.82   65.16
   6   0   1 1977.58   68.88
   6   0  -1 1990.06   62.97
  -6   0   1 1944.33   46.51
  -6   0   1 1940.26   64.10
  -6   1  -1  734.43   21.90
  -6   1  -1  896.78   37.04
   6  -1  -1  804.46   37.53
  -6  -1   1  768.95   24.15
  -6  -1   1  785.33   32.93
   6   1   1  791.75   36.45
  -6  -1  -1  721.86   19.64
  -6  -1  -1  792.02   31.26
   6  -1   1  798.68   36.47
  -6   1   1  778.97   23.27
  -6   1   1  745.66   30.84
   6   1  -1  799.30   33.75
  -6   2  -1  205.13   17.27
  -6   2  -1  195.08   10.06
   6   2   1  205.71   17.06
   6  -2  -1  186.32   15.25
  -6  -2   1  203.53   15.54
  -6  -2   1  187.17   11.57
   6  -2   1  190.71   14.93
  -6   2   1  180.87    9.43
  -6  -2  -1  196.68   13.67
  -6   2   1  198.04   13.98
   6   2  -1  193.26   15.96
  -6   3  -1  104.66   13.01
  -6  -3   1  106.92    9.24
   6   3   1  106.13   16.70
  -6   3  -1  112.75    8.33
   6  -3  -1  114.39   11.91
  -6  -3   1  117.44   11.74
   6  -3   1  111.55   12.30
  -6  -3  -1  115.34   10.80
  -6   3   1  108.85    8.13
  -6   3   1  124.21   11.13
   6   3  -1  132.70   14.95
  -6   4  -1   41.14    6.07
   6   4   1   43.49   10.13
  -6   4  -1   53.73    8.83
   6  -4  -1   41.34   10.09
  -6  -4   1   42.37    6.92
  -6  -4   1   34.51    7.78
   6  -4   1   37.96    8.27
  -6  -4  -1   38.09    7.73
  -6   4   1   39.06    4.63
  -6   4   1   54.88    9.72
   6   4  -1   38.57    8.60
  -6   5  -1   20.73    7.45
   6   5   1   10.53    8.25
   6  -5  -1   11.55    6.70
  -6  -5   1   16.07    5.91
  -6  -5   1   11.57    5.91
  -6   5  -1   13.90    5.45
  -6   5   1   17.79    3.49
   6  -5   1   25.84    6.26
  -6  -5  -1   33.92    7.71
  -6   5   1   19.33    8.17
   6   5  -1   20.29    6.58
  -6   6  -1   54.10    7.93
   6   6   1   62.48   13.85
  -6   6  -1   53.86   10.65
   6  -6  -1   39.54    8.99
  -6  -6   1   45.76    8.21
  -6  -6   1   53.38    8.47
  -6  -6  -1   46.13   11.09
  -6   6   1   50.15    4.86
  -6   6   1   54.58   11.39
   6   6  -1   51.67    9.20
  -6   7  -1  718.87   31.67
   6   7   1  730.37   38.34
  -6   7  -1  761.91   31.46
  -6  -7   1  751.27   31.31
  -6  -7   1  749.13   29.73
  -6  -7  -1  733.82   31.25
   6  -7   1  772.57   31.40
  -6   7   1  734.79   21.23
  -6   7   1  790.64   42.12
   6   7  -1  709.58   35.27
   6   8   1 1000.47   53.59
   6  -8  -1 1254.29   49.67
  -6  -8   1  950.61   39.99
  -6  -8   1  941.47   35.30
  -6   8  -1  907.84   33.20
   6  -8   1  989.83   42.59
   6  -8   1 1078.96   43.62
  -6  -8  -1  940.54   39.06
  -6   8   1  845.53   22.69
  -6   8   1  971.69   44.66
   6   8  -1  971.17   41.39
   6   9   1  358.66   26.96
  -6   9  -1  366.91   23.05
   6  -9  -1  405.92   23.91
  -6  -9   1  380.40   21.91
   6  -9   1  366.78   25.41
  -6  -9  -1  368.76   26.97
  -6   9   1  386.04   26.23
   6   9  -1  351.35   19.51
   6   9  -1  385.29   27.17
  -6  10  -1  195.87   19.12
   6  10   1  210.72   26.07
   6 -10  -1  340.44   19.92
  -6 -10   1  200.60   16.84
  -6 -10  -1  193.84   17.12
   6 -10   1  288.64   19.41
   6 -10   1  185.63   16.33
  -6  10   1  229.55   24.12
   6  10  -1  202.17   14.92
   6  10  -1  209.05   21.54
   6  11   1  284.36   25.83
  -6  11  -1  285.66   22.94
   6 -11  -1  434.55   23.49
  -6 -11   1  278.68   20.11
   6 -11   1  274.45   23.17
   6 -11   1  347.64   21.46
  -6 -11  -1  287.38   24.57
  -6  11   1  274.90   23.98
   6  11  -1  287.66   20.88
   6  11  -1  280.23   16.53
  -6  12  -1  323.20   24.01
   6 -12  -1  458.35   29.68
   6  12   1  329.88   32.83
  -6 -12   1  347.96   28.81
   6 -12   1  309.85   25.49
   6 -12   1  420.56   23.03
  -6  12   1  333.64   26.94
  -6 -12  -1  324.90   22.64
   6  12  -1  338.15   20.47
   6  12  -1  339.15   22.68
   6 -13  -1  438.22   26.25
   6  13   1  418.18   30.77
  -6  13  -1  394.80   25.14
  -6 -13   1  441.77   27.05
   6 -13   1  435.95   24.84
   6  13  -1  419.79   28.66
   6 -13   1  431.66   29.55
  -6  13   1  422.98   31.68
  -6 -13  -1  417.15   26.16
   6  13  -1  381.09   20.51
  -6  14  -1  107.67   14.93
   6 -14  -1  210.89   19.33
   6  14   1  126.54   21.60
  -6 -14   1  114.44   19.96
  -6 -14  -1  126.61   19.09
   6 -14   1  100.59   13.76
  -6  14   1  117.94   17.91
   6 -14   1  149.52   14.38
   6  14  -1  120.33   11.35
   6  14  -1  125.69   16.55
   6 -15  -1  343.52   24.91
   6  15   1  371.54   28.78
  -6 -15   1  356.14   32.75
  -6  15  -1  342.83   28.46
   6 -15   1  349.40   22.84
   6 -15   1  368.31   27.81
  -6  15   1  362.23   30.24
   6  15  -1  355.13   20.08
   6  15  -1  356.98   27.57
  -6 -15  -1  380.31   30.81
   6  16   1   54.54   16.71
   6 -16  -1   47.23   13.63
  -6 -16   1   63.27   13.79
  -6  16  -1   30.04   14.26
   6  16  -1   58.77   12.90
  -6 -16  -1   59.23   12.16
   6 -16   1   76.94   13.42
   6 -16   1   42.98    9.96
  -6  16   1   45.79   17.23
   6  17   1  164.04   20.07
  -6  17  -1  166.21   20.39
  -6 -17   1  143.01   23.61
   6 -17  -1  134.40   17.95
   6 -17   1  133.12   15.20
  -6  17   1  137.47   21.24
   6 -17   1  144.52   13.70
  -6 -17  -1  142.47   18.84
   6  17  -1  134.10   15.00
   6  18   1   51.30   14.78
  -6  18  -1   29.03   13.18
   6 -18  -1   26.86   11.15
  -6 -18   1   38.34   13.14
  -6 -18  -1   43.51   11.60
   6 -18   1   34.02    9.94
  -6  18   1   37.44   16.36
   6  18  -1   24.15   10.60
   6 -19  -1  139.45   18.98
  -6  19  -1  135.52   22.58
   6  19   1  157.39   20.19
  -6 -19   1  169.86   27.30
  -6 -19  -1  168.57   20.47
  -6  19   1  166.63   26.33
  -6  20  -1   58.44   14.24
   6 -20  -1   66.74   13.63
   6  20   1   63.49   16.85
  -6 -20   1   56.01   16.83
  -6  20   1   47.45   17.02
  -6 -20  -1   81.13   15.00
   6  21   1   66.40   15.00
  -6  21  -1   47.81   14.86
   6 -21  -1   75.60   11.36
  -6 -21   1   61.55   22.18
  -6  21   1   77.83   16.74
  -6 -21  -1   87.05   15.96
  -7   0  -1   23.17    5.88
   7   0   1    9.59    7.90
   7   0  -1   12.15    7.65
  -7   0   1    3.32    6.75
  -7   0   1    7.61    4.88
  -7  -1   1  423.53   18.68
  -7   1  -1  461.98   27.24
  -7   1  -1  389.58   16.40
   7   1   1  469.67   29.07
   7  -1  -1  414.08   26.22
  -7  -1   1  438.42   25.22
  -7   1   1  427.91   17.50
   7  -1   1  422.82   27.94
  -7  -1  -1  446.22   26.54
  -7   1   1  416.51   25.83
   7   1  -1  442.96   26.05
  -7   2  -1  326.04   23.28
  -7   2  -1  311.22   15.62
   7   2   1  341.97   27.15
   7  -2  -1  325.39   23.65
  -7  -2   1  330.28   17.49
  -7  -2   1  333.54   22.03
   7  -2   1  361.22   29.46
  -7  -2  -1  327.34   21.27
  -7   2   1  343.17   24.01
  -7   2   1  337.14   14.74
   7   2  -1  336.00   24.08
  -7   3  -1  235.60   13.94
   7   3   1  247.42   22.87
  -7   3  -1  259.61   17.89
  -7  -3   1  240.98   18.11
   7  -3  -1  244.24   19.59
  -7  -3   1  222.66   15.54
  -7   3   1  230.46   17.83
  -7  -3  -1  243.52   18.19
   7  -3   1  248.36   20.10
  -7   3   1  230.08   11.97
   7   3  -1  257.24   25.23
  -7   4  -1  388.89   20.22
   7   4   1  434.12   31.20
  -7   4  -1  405.00   27.01
  -7  -4   1  419.58   20.92
   7  -4  -1  495.31   31.28
  -7  -4   1  403.31   23.19
  -7  -4  -1  437.56   26.68
   7  -4   1  498.76   31.92
  -7   4   1  396.32   16.00
  -7   4   1  393.23   23.53
   7   4  -1  418.42   26.24
  -7   5  -1  213.81   15.08
  -7   5  -1  226.26   16.79
   7   5   1  240.55   22.49
  -7  -5   1  248.52   16.67
   7  -5  -1  228.09   20.13
  -7  -5   1  240.14   17.24
  -7  -5  -1  239.16   17.43
   7  -5   1  224.61   19.38
   7   5  -1  245.48   19.27
  -7   5   1  207.02   10.65
  -7   5   1  214.48   18.38
  -7  -6   1  349.28   21.06
  -7   6  -1  356.99   25.20
  -7   6  -1  358.20   21.28
   7   6   1  364.86   29.36
  -7  -6   1  366.70   23.28
   7  -6   1  547.75   31.55
  -7  -6  -1  351.70   22.82
  -7   6   1  341.66   14.03
  -7   6   1  368.98   28.75
   7   6  -1  348.17   25.94
  -7  -7   1  639.77   29.64
   7   7   1  665.12   43.56
  -7   7  -1  660.98   36.83
  -7   7  -1  671.35   31.53
   7  -7  -1  772.15   39.39
  -7  -7   1  653.66   29.74
  -7  -7  -1  719.87   39.22
   7  -7   1  690.20   35.11
  -7   7   1  636.13   35.34
   7   7  -1  710.94   42.24
  -7  -8   1  379.30   21.16
  -7   8  -1  410.90   27.14
  -7   8  -1  386.50   25.35
   7   8   1  417.57   37.28
   7  -8  -1  383.55   26.84
  -7  -8   1  377.74   21.30
   7   8  -1  399.73   28.57
   7  -8   1  414.16   25.42
  -7  -8  -1  392.94   23.79
  -7   8   1  384.84   27.63
  -7   9  -1   65.68   13.58
  -7   9  -1   86.88   13.96
   7   9   1   91.12   15.90
   7  -9  -1  136.76   14.85
  -7  -9   1   83.91   14.52
   7  -9   1   94.25   13.39
  -7  -9  -1   96.36   15.83
  -7   9   1   94.05   14.60
   7   9  -1   78.49   10.42
   7   9  -1   80.61   13.97
   7  10   1  253.01   26.40
  -7  10  -1  275.63   21.78
  -7  10  -1  272.00   21.33
   7 -10  -1  265.32   21.82
  -7 -10   1  253.53   22.88
  -7 -10  -1  251.89   20.65
   7 -10   1  239.65   19.15
  -7  10   1  291.35   23.92
   7  10  -1  285.08   26.97
   7  10  -1  246.26   16.43
  -7  11  -1   31.32   10.99
   7 -11  -1   46.28   12.42
   7  11   1   34.56   12.28
  -7 -11   1   19.92    9.23
   7  11  -1   26.76   12.66
  -7 -11  -1   46.34    9.77
   7 -11   1   39.03    8.69
  -7  11   1   27.55   14.02
  -7  12  -1   17.08   10.13
   7  12   1   57.99   14.00
   7 -12  -1   39.44   11.49
  -7 -12   1   17.26   10.97
  -7 -12  -1   19.40    9.30
   7 -12   1   16.63    9.84
   7 -12   1   29.95    9.42
  -7  12   1   33.19   13.48
   7  12  -1   25.75   11.35
   7  13   1   76.75   16.55
   7 -13  -1   65.64   12.52
  -7  13  -1   71.50   14.52
  -7 -13   1   63.04   12.96
  -7 -13  -1   78.50   12.98
   7 -13   1   46.29   13.53
   7 -13   1   70.86   13.08
  -7  13   1   88.77   15.55
   7  13  -1   66.36   15.07
  -7 -14   1   73.68   13.22
  -7  14  -1   59.45   11.63
   7  14   1   51.84   15.04
   7 -14  -1   44.61   15.14
   7  14  -1   49.61   14.24
   7 -14   1   61.10   10.81
  -7 -14  -1   62.16   15.75
   7 -14   1   81.70   10.39
  -7  14   1   90.17   17.91
   7  15   1    8.42   13.13
  -7  15  -1   10.87   10.17
   7 -15  -1   10.01    8.58
  -7 -15   1   19.06   12.34
  -7 -15  -1   45.01   11.45
   7 -15   1   22.63    8.58
   7 -15   1   16.66    9.13
  -7  15   1   15.98   13.14
   7  15  -1   22.14   10.78
  -7  16  -1   42.43   10.38
   7  16   1   40.78   13.34
   7 -16  -1   30.69   10.32
  -7 -16   1   38.22   12.45
  -7 -16  -1   45.69   14.24
   7 -16   1   32.23   10.10
  -7  16   1   40.71   13.61
   7  16  -1   44.74   12.95
  -7  17  -1   23.26   10.12
   7  17   1   32.10   14.62
   7 -17  -1   26.90   11.01
  -7 -17   1   30.12   14.43
   7 -17   1   25.37    9.22
  -7  17   1   34.19   12.88
  -7 -17  -1   30.46   14.24
   7  17  -1   21.08   11.43
  -7 -18   1    0.15    6.59
   7  18   1   -2.14    8.36
  -7  18  -1    0.04    5.65
   7 -18  -1    3.70    6.58
  -7 -18  -1   -3.31    7.78
  -7  18   1    2.51    7.52
  -7  19  -1  121.44   17.45
   7 -19  -1  107.21   17.77
   7  19   1   99.46   19.73
  -7 -19   1  105.56   24.71
  -7 -19  -1  126.93   22.65
  -7  19   1  128.32   25.88
  -8   0   1  205.98   13.73
   8   0   1  250.17   28.18
  -8   0  -1  205.27   20.24
   8   0  -1  237.03   25.95
  -8   0   1  193.25   19.21
  -8  -1   1   60.22   11.17
  -8   1  -1   57.90    9.78
   8   1   1   60.87   13.81
   8  -1  -1   46.55   12.51
  -8  -1   1   43.74    8.39
  -8   1   1   46.95   11.13
   8  -1   1   42.82   12.61
  -8  -1  -1   62.89   12.62
   8   1  -1   70.10   16.05
  -8   1   1   53.47    7.46
  -8   2  -1  204.90   19.99
  -8  -2   1  228.31   15.30
   8  -2  -1  218.47   21.50
  -8  -2   1  209.70   18.97
   8   2   1  209.55   24.15
  -8   2   1  209.23   12.97
  -8  -2  -1  239.44   21.83
   8  -2   1  246.36   27.18
  -8   2   1  211.41   20.84
   8   2  -1  219.01   22.60
  -8  -3   1   70.10    8.86
  -8   3  -1   72.47   13.58
   8   3   1  108.03   16.62
   8  -3  -1  186.25   19.24
  -8  -3   1   78.10   12.04
  -8   3   1   77.43   14.00
  -8  -3  -1   75.52   11.75
   8  -3   1   93.93   15.24
  -8   3   1   75.07    8.67
   8   3  -1   95.58   18.22
  -8   4  -1  281.63   22.77
   8   4   1  311.61   34.75
  -8  -4   1  271.03   19.49
   8  -4  -1  263.17   23.28
  -8  -4   1  274.05   19.85
  -8  -4  -1  276.37   21.34
   8  -4   1  279.74   23.62
   8   4  -1  299.17   29.45
  -8   4   1  270.50   25.33
  -8   5  -1  126.02   14.94
   8   5   1  127.74   24.78
  -8   5  -1  106.90   13.22
  -8  -5   1  126.69   14.50
   8  -5  -1  134.69   17.44
   8   5  -1  123.27   22.07
  -8  -5  -1  120.94   18.17
   8  -5   1  251.76   21.80
  -8   5   1  119.32   18.39
   8   6   1  224.04   29.48
  -8   6  -1  192.22   17.17
  -8   6  -1  214.10   17.41
  -8  -6   1  200.44   15.58
   8  -6  -1  245.88   25.55
  -8  -6  -1  199.31   22.45
   8  -6   1  240.50   25.25
  -8   6   1  205.78   19.43
   8   6  -1  184.62   22.32
   8  -7  -1   50.26   15.76
  -8   7  -1   51.19   10.93
   8   7   1   42.06   18.48
  -8   7  -1   45.74    9.94
  -8  -7   1   43.97   11.98
  -8   7   1   55.00   14.42
   8   7  -1   89.25   12.96
  -8  -7  -1   52.50   13.55
   8  -7   1   40.32   12.03
  -8  -8   1   38.78   10.70
  -8   8  -1   17.01   10.48
  -8   8  -1   19.85    9.00
   8   8   1   58.60   17.66
   8  -8  -1   89.39   12.30
  -8   8   1   14.87   14.29
   8  -8   1   68.91   11.01
  -8  -8  -1   43.59   10.22
   8   8  -1   30.40   14.73
  -8   9  -1  191.44   17.10
   8   9   1  216.39   30.59
  -8   9  -1  181.09   16.05
   8  -9  -1  218.97   26.62
  -8  -9   1  191.66   17.92
   8   9  -1  187.26   21.77
  -8   9   1  210.22   26.80
  -8  -9  -1  194.02   19.00
   8  -9   1  204.12   23.76
   8 -10  -1  314.94   26.92
  -8  10  -1  169.67   20.23
   8  10   1  145.49   29.65
  -8  10  -1  139.27   20.23
  -8 -10   1  149.85   21.31
  -8 -10  -1  149.25   18.93
   8 -10   1  237.27   23.46
   8  10  -1  182.27   26.04
  -8  10   1  138.02   20.95
   8 -11  -1  350.49   33.35
  -8  11  -1  307.42   23.56
   8  11   1  384.37   41.27
  -8  11  -1  333.62   27.41
  -8 -11   1  334.80   24.56
   8  11  -1  352.50   29.67
   8 -11   1  363.07   31.51
  -8 -11  -1  318.93   25.97
  -8  11   1  352.32   37.58
  -8 -12   1   92.74   19.84
  -8  12  -1   67.43   16.79
  -8  12  -1  108.77   15.38
   8  12   1  104.16   24.95
   8 -12  -1  110.40   16.67
   8 -12   1   96.16   15.06
  -8 -12  -1   92.09   15.44
  -8  12   1   94.68   18.47
   8  12  -1  109.55   20.55
  -8 -13   1   94.22   15.78
  -8  13  -1  107.05   15.05
   8  13   1   93.10   20.43
   8 -13  -1   68.67   19.74
   8 -13   1  111.48   17.79
  -8 -13  -1  107.21   15.95
   8  13  -1  125.04   20.18
  -8  13   1  113.00   18.99
  -8  14  -1   40.34   12.28
   8  14   1   72.34   15.80
   8 -14  -1   46.98   12.84
  -8 -14   1   51.29   16.03
  -8  14   1   41.18   15.53
  -8 -14  -1   57.74   12.76
   8 -14   1   60.10   11.37
   8  14  -1   60.29   13.10
  -8 -15   1   78.28   14.30
  -8  15  -1   44.96   16.32
   8  15   1  100.14   17.73
   8 -15  -1   44.97   16.96
  -8 -15  -1   71.44   14.52
   8 -15   1   69.15   15.17
  -8  15   1   75.79   17.54
   8  15  -1   74.03   18.19
  -8 -16   1   78.32   18.94
  -8  16  -1   48.16   14.09
   8  16   1   93.67   20.71
   8 -16  -1   49.80   15.89
  -8 -16  -1   62.87   14.78
  -8  16   1   67.25   17.99
   8  16  -1   73.24   17.43
  -9   0   1   21.11    6.77
   9   0   1   36.89   14.52
   9   0  -1   21.60   11.10
  -9   0  -1   22.83   10.01
   9  -1  -1    3.83   10.83
   9   1   1    4.84    9.11
  -9   1  -1    8.42    7.82
  -9  -1   1    4.79    4.29
   9  -1   1   21.25    9.62
  -9  -1  -1    5.08    7.99
   9   1  -1    7.07    8.57
   9  -2  -1  129.07   18.74
   9   2   1  143.81   25.12
  -9   2  -1  114.07   16.04
  -9  -2   1   93.58   12.96
   9   2  -1  122.44   22.58
  -9  -2  -1   95.91   17.65
   9  -2   1  122.67   19.05
  -9   2   1  111.08   15.48
   9   3   1   35.56   14.84
  -9   3  -1   54.80   12.00
   9  -3  -1   61.82   14.57
  -9  -3   1   39.61    7.96
  -9   3   1   47.83    9.91
  -9  -3  -1   42.54   10.51
   9  -3   1   77.87   17.58
   9   3  -1   39.41   13.84
   9  -4  -1  117.40   20.94
  -9   4  -1   76.87   14.43
   9   4   1  108.44   19.29
  -9  -4   1   76.86   12.79
   9  -4   1   82.47   21.82
  -9  -4  -1   91.09   13.74
  -9   4   1   86.67   12.96
   9   4  -1  101.59   18.08
   9   5   1   81.26   23.10
  -9   5  -1   94.78   14.19
   9  -5  -1   85.34   17.09
  -9  -5   1   52.76   10.23
   9  -5   1  111.22   16.55
  -9  -5  -1   67.03   12.98
   9   5  -1   82.45   16.46
  -9   5   1   44.68   15.81
   9   6   1  166.36   24.19
  -9   6  -1  130.66   14.59
   9  -6  -1  148.51   21.44
  -9  -6   1  120.80   17.08
   9  -6   1  164.73   20.34
  -9  -6  -1  140.18   16.81
  -9   6   1  141.74   20.99
   9   6  -1  147.22   20.93
   9  -7  -1   57.09   15.14
   9   7   1   60.82   17.41
  -9   7  -1   71.47   12.61
  -9  -7   1   40.66   10.01
  -9  -7  -1   44.25   12.25
   9  -7   1  105.66   17.65
   9   7  -1   48.89   15.88
  -9   7   1   58.32   15.39
  -9  -8   1   72.02   14.89
  -9   8  -1   78.90   15.07
   9   8   1   93.84   19.38
   9  -8  -1   65.88   15.74
  -9  -8  -1   81.74   14.04
   9  -8   1  120.64   19.12
   9   8  -1   77.55   16.33
  -9   8   1   58.72   17.94
   9  -9  -1   84.07   16.93
   9   9   1  106.59   25.46
  -9  -9   1   90.32   13.82
  -9   9   1   93.87   20.65
   9   9  -1  101.02   22.40
  -9  -9  -1   88.60   15.41
   9  -9   1  116.91   20.22
   9  10   1   50.83   17.28
  -9 -10   1   26.34   12.10
   9 -10  -1   42.92   14.42
  -9  10   1    9.91   13.63
   9  10  -1   33.78   14.71
   9 -10   1   29.68   11.22
  -9 -10  -1   20.21   12.39
   9  11   1   80.11   22.67
   9 -11  -1   45.64   18.24
  -9 -11   1   75.05   14.72
   9  11  -1   71.06   16.48
   9 -11   1   47.99   14.05
  -9 -11  -1   71.48   17.13
  -9  11   1   57.91   19.23
   9 -12  -1   47.42   14.10
   9  12   1   44.29   21.90
  -9 -12   1   57.98   13.54
  -9 -12  -1   87.61   16.11
   9 -12   1   67.71   15.33
  -9  12   1   57.76   15.72
   9  12  -1   39.47   18.68
 -10   0  -1    3.41    8.78
  10   0   1   30.23   10.54
  10   0  -1  -10.67   12.54
 -10   1  -1   48.12   10.95
  10   1   1   63.58   17.96
  10  -1  -1   45.72   16.41
 -10  -1  -1   64.99   13.47
  10  -1   1   66.88   20.31
  10   1  -1   56.75   16.43
 -10   2  -1   47.15   11.89
  10   2   1   61.18   19.32
  10  -2  -1   14.81   14.26
  10  -2   1   60.73   15.62
 -10  -2  -1   22.04   10.20
  10   2  -1   50.54   18.78
  10   3   1  120.22   24.09
 -10   3  -1   98.76   17.96
  10  -3  -1  135.42   27.51
  10  -3   1  149.78   23.05
 -10  -3  -1  121.83   18.73
  10   3  -1  104.40   20.66
  10   4   1   92.90   26.80
  10  -4  -1   70.68   23.26
  10  -4   1   77.98   18.92
 -10  -4  -1   71.71   16.83
  10   4  -1   87.41   18.01
  10  -5  -1   47.81   20.70
  10   5   1   48.72   18.35
 -10  -5  -1   45.80   11.87
  10  -5   1   47.88   15.26
  10   5  -1   76.10   19.61
   0   0   2 4213.82   82.07
   0   0   2 4236.92   75.40
   0   0   2 4388.66   76.22
   0   1   2  318.48   11.50
   0   1   2  305.16   10.25
   0  -1   2  306.53    9.97
   0   1   2  288.80    9.70
   0  -1   2  317.34   10.47
   0  -1   2  293.37   11.23
   0  -2   2 1222.67   21.97
   0  -2   2 1197.66   28.20
   0  -2   2 1227.79   28.37
   0   2   2 1184.85   26.39
   0   2   2 1197.76   22.68
   0   2   2 1218.57   32.27
   0  -3  -2  536.70   12.18
   0   3   2  516.82   17.84
   0  -3   2  524.74    9.96
   0  -3   2  502.97   16.21
   0   3   2  507.54   13.99
   0  -3   2  496.76   17.76
   0   4  -2 1053.11   14.76
   0   4  -2 1087.95   29.42
   0  -4   2 1081.93   28.44
   0   4   2 1067.58   30.10
   0  -4  -2 1111.88   20.10
   0   4   2 1100.71   26.12
   0  -5  -2  519.41   10.72
   0   5   2  662.89   26.77
   0   5  -2  559.23   19.61
   0  -5   2  545.88   19.16
   0   5   2  554.76   15.12
   0   5  -2  521.78    6.58
   0  -6  -215507.65  217.70
   0   6  -215697.05  318.90
   0  -6   214978.01  322.74
   0   6   215354.03  336.08
   0   6   214823.41  282.51
   0  -7  -2 6750.69   98.33
   0   7   2 6619.16  131.52
   0   7   2 6823.50  169.06
   0   7  -2 6538.16  146.00
   0  -7   2 6475.94  152.18
   0   8   2 1109.14   40.66
   0  -8  -2 1069.11   20.10
   0   8   2 1035.67   28.04
   0  -8   2 1035.22   34.24
   0   8  -2 1056.85   35.35
   0   9  -2   12.31    5.14
   0  -9  -2   14.85    3.03
   0   9   2   15.44    4.92
   0  -9   2   14.85    5.78
   0   9   2   30.26    5.85
   0 -10  -2    8.11    2.92
   0 -10   2    5.47    5.43
   0  10   2    3.05    5.14
   0  10   2   13.81    3.38
   0  10  -2    4.36    4.60
   0 -11   2  168.68   14.34
   0  11   2  164.32   13.24
   0  11   2  161.63   11.50
   0 -11  -2  163.04    7.67
   0  11  -2  172.09   11.21
   0 -12   2  173.13   16.28
   0 -12  -2  193.58    9.35
   0  12   2  176.84   11.02
   0  12   2  179.97   15.03
   0  12  -2  189.82   16.02
   0 -13   2 1272.10   59.81
   0  13   2 1457.65   45.57
   0 -13  -2 1271.38   31.97
   0  13   2 1259.31   49.73
   0  13  -2 1212.84   42.99
   0 -14   2 4476.28  158.71
   0 -14  -2 4503.22  108.32
   0  14   2 4447.81  150.16
   0  14   2 4516.55  121.97
   0  14  -2 4414.35  126.32
   0 -15   2  974.89   57.98
   0  15   2  995.83   53.59
   0  15   2  981.81   36.82
   0 -15  -2  921.66   29.48
   0  15  -2  902.57   41.80
   0 -16   2 1463.17   75.45
   0 -16  -2 1498.50   46.49
   0  16   2 1417.44   57.57
   0  16   2 1470.44   55.40
   0  16  -2 1454.17   56.67
   0  17  -2  240.57   21.29
   0  17   2  228.70   16.55
   0 -17  -2  236.17   15.67
   0 -17   2  244.53   23.35
   0  17   2  223.38   20.01
   0 -18  -2   -3.83    4.13
   0  18   2   -3.21    5.91
   0  18   2    4.65    3.97
   0 -18   2    3.93    6.09
   0  18  -2    1.18    5.54
   0 -19  -2  199.28   16.08
   0 -19   2  204.19   27.84
   0  19  -2  225.51   20.99
   0  19   2  206.86   16.03
   0  20   2 1262.61   48.87
   0 -20  -2 1327.59   52.48
   0 -20  -2 1302.51   58.23
   0 -20   2 1331.26   68.73
   0  20  -2 1348.91   53.31
   0 -21  -2   64.84   11.19
   0  21   2   67.65   11.10
   0 -21   2   34.28   19.64
   0 -21  -2   52.85   14.34
   0  21  -2   64.92   11.98
   0 -22   2   22.96    9.53
   0 -22  -2    8.58    6.89
   0 -22  -2    3.64    7.10
   0  22   2    5.35    7.69
   0  22  -2   10.24    9.03
   0  23   2    6.68    9.12
   0 -23  -2    7.85    9.88
   0 -23  -2   16.66    8.19
   0  23  -2   15.18   10.06
   0 -23   2   26.28   10.54
   0 -24   2   55.85   18.74
   0 -24  -2   49.89   11.23
   0  24   2   48.76   10.89
   0  24  -2   59.10   11.35
   0 -25  -2    1.37    7.55
   0  25   2    6.00    7.20
   0  25  -2    1.17    7.72
   0 -25   2    0.98   10.72
   1   0  -2  593.65   14.39
  -1   0   2  589.60   18.30
  -1   0   2  574.58   12.46
   1   0   2  573.96   13.18
   1   0   2  592.27   19.01
   1   0   2  586.02   16.05
  -1  -1   2 1079.01   22.15
  -1  -1   2 1092.65   29.56
   1   1   2 1056.97   24.74
   1  -1  -2 1118.27   25.19
   1   1   2 1083.65   26.22
   1   1   2 1088.21   22.77
   1   1  -2 1059.81   22.19
  -1   1   2 1054.90   18.76
   1  -1   2 1072.72   30.00
   1  -1   2 1116.32   25.15
  -1   1   2 1065.19   27.83
  -1  -2   2 1215.94   32.79
   1  -2  -2 1239.11   31.59
   1   2   2 1233.78   34.50
  -1   2  -2 1245.36   27.47
   1   2   2 1251.88   24.17
  -1  -2   2 1229.02   26.62
  -1   2   2 1204.58   17.86
   1   2  -2 1236.99   21.94
  -1   2   2 1201.47   31.19
   1  -2   2 1210.23   30.69
   1  -2   2 1234.56   24.89
   1  -3  -2  291.39   12.42
   1   3   2  299.20   13.36
  -1   3  -2  292.03   10.60
   1   3   2  307.77    9.04
  -1  -3   2  305.12   10.92
  -1  -3   2  317.54   13.23
  -1   3   2  349.39   12.86
  -1  -3  -2  306.11    9.78
   1  -3   2  324.19   15.62
   1  -3   2  345.58    9.52
   1   3  -2  301.43    7.37
  -1  -4   2 7291.31  155.35
   1  -4  -2 7055.17   77.58
   1   4   2 7205.81  115.80
  -1  -4   2 7206.87  144.37
  -1   4  -2 7076.61  135.38
   1   4   2 7199.70  158.57
  -1   4   2 7238.15  147.37
   1   4  -2 7397.58   94.27
  -1  -4  -2 7258.21  126.01
   1  -4   2 7418.73  161.19
   1  -4   2 7286.36  102.83
   1  -5  -210714.03  107.75
   1  -5  -211118.63  241.21
   1   5   210494.79  168.76
  -1  -5   210475.48  227.04
  -1   5  -210513.24  202.63
   1   5   210476.57  233.45
  -1  -5   210421.41  215.00
  -1  -5  -210407.80  177.99
  -1   5   210665.76  219.28
   1  -5   210670.65  137.30
   1   5  -210474.92  119.73
   1  -5   210607.74  237.98
   1  -6  -2 2862.44   75.57
   1   6   2 2727.62   71.32
  -1  -6   2 2867.97   73.08
  -1   6  -2 2935.64   69.12
   1   6   2 2881.61   51.70
   1  -6  -2 2768.89   31.02
   1   6  -2 2850.76   77.04
  -1  -6  -2 2827.94   53.96
   1   6  -2 2759.23   31.53
  -1   6   2 2752.40   68.29
   1  -6   2 2731.01   77.46
   1  -6   2 2676.24   36.48
   1  -7  -2 3384.37   93.58
  -1  -7   2 3636.59   92.65
   1  -7  -2 3401.38   40.84
  -1   7  -2 3618.77   78.77
   1   7   2 3289.15   88.38
   1   7   2 3628.35   65.83
  -1   7   2 3552.94   85.17
  -1  -7  -2 3503.32   63.04
   1   7  -2 3423.09   36.95
   1  -7   2 3464.87   91.17
   1  -7   2 3496.77   37.00
   1   7  -2 3633.80   89.26
  -1  -8   2  696.57   28.98
   1   8   2  658.31   17.67
   1   8   2  601.89   25.74
  -1   8  -2  590.65   23.78
   1  -8  -2  688.69   27.47
   1  -8  -2  618.78   10.90
  -1   8   2  610.34   20.67
   1   8  -2  612.59   25.92
   1  -8   2  580.22   25.54
  -1  -8  -2  639.11   17.47
   1   8  -2  591.26    7.72
   1  -9  -2 4300.55   64.50
   1   9   2 4332.61   83.06
  -1  -9   2 4237.50  110.91
   1   9   2 4346.21  121.62
  -1   9  -2 4359.50  100.87
   1  -9  -2 4105.27  110.97
   1   9  -2 4353.35  113.22
  -1   9   2 4402.85  106.73
  -1  -9  -2 4263.06   80.01
   1  -9   2 4390.32  125.23
  -1 -10   2  727.60   31.96
  -1  10  -2  615.89   22.69
   1 -10  -2  710.07   33.65
   1  10   2  644.96   29.24
   1  10   2  617.37   19.06
   1 -10  -2  659.72   15.68
  -1  10   2  640.50   23.10
   1  10  -2  628.80   25.15
   1 -10   2  623.81   29.54
  -1 -10  -2  670.47   19.52
  -1 -11   2 4789.95  141.15
   1 -11  -2 4698.83   81.98
  -1  11  -2 4770.56  117.49
   1  11   2 4875.87  101.69
   1  11   2 4884.83  146.22
   1 -11  -2 4589.08  131.99
   1  11  -2 4809.63  126.79
  -1  11   2 4742.84  118.07
   1 -11   2 4765.12  139.33
  -1 -11  -2 4767.01   95.94
   1 -12  -2 1450.50   32.44
  -1 -12   2 1490.15   62.61
   1 -12  -2 1503.38   61.05
   1  12   2 1438.43   38.50
   1  12   2 1474.36   55.46
  -1  12  -2 1359.11   43.72
   1  12  -2 1490.46   53.05
   1 -12   2 1557.60   60.05
  -1 -12  -2 1478.12   38.88
  -1  12   2 1576.68   53.61
  -1  13  -2 1550.46   49.72
  -1 -13   2 1548.12   60.13
   1 -13  -2 1508.27   55.95
   1  13   2 1570.98   43.86
   1  13   2 1634.67   65.49
   1 -13  -2 1570.78   37.58
   1  13  -2 1546.88   50.24
  -1 -13  -2 1588.88   43.31
  -1  13   2 1583.19   54.25
   1 -13   2 1601.63   62.88
  -1 -14   2   80.88   17.27
  -1  14  -2   69.24   12.13
   1 -14  -2  137.46   17.90
   1  14   2   85.83   18.46
   1  14   2  159.84   11.71
   1 -14  -2   87.39    8.10
   1  14  -2   95.17   11.97
  -1 -14  -2   87.53   10.73
   1 -14   2  209.15   20.12
  -1 -15   2 4285.56  152.29
   1  15   2 3974.16   98.67
   1  15   2 4250.51  140.68
  -1  15  -2 4012.98  116.63
   1 -15  -2 4092.66   97.05
   1 -15  -2 4136.44  139.56
   1  15  -2 4101.77  125.48
  -1 -15  -2 4179.02  107.48
   1 -15   2 4188.28  144.62
  -1  15   2 4214.31  126.78
  -1  16  -2  121.33   13.66
  -1 -16   2   93.33   14.30
   1  16   2   81.73    9.81
   1  16   2   78.52   15.01
   1 -16  -2   55.45    8.03
   1 -16  -2   24.83   14.22
   1  16  -2   26.21   10.68
  -1 -16  -2   33.21    9.59
   1 -16   2  102.01   14.49
  -1  16   2   53.68   10.55
   1 -17  -2  168.22   11.99
  -1 -17   2  158.45   23.81
   1  17   2  165.48   11.86
   1  17   2  176.45   17.09
  -1  17  -2  192.82   15.41
   1 -17  -2  170.88   16.43
   1  17  -2  168.54   15.36
  -1  17   2  178.34   15.09
  -1 -17  -2  188.86   14.66
   1 -17   2  167.03   18.85
  -1 -18   2   97.67   18.25
   1 -18  -2  113.11   11.54
   1  18   2  120.87   15.04
  -1  18  -2  132.06   14.12
   1  18   2  117.89   12.27
   1 -18  -2  126.48   14.76
   1  18  -2  137.15   16.40
  -1 -18  -2  128.44   13.91
   1 -18   2  113.12   18.14
  -1  18   2  118.91   17.18
  -1 -19   2  434.92   38.07
   1  19   2  427.81   32.21
  -1  19  -2  420.49   29.89
   1  19   2  393.55   23.29
   1 -19  -2  409.35   21.97
   1 -19  -2  427.66   30.55
   1  19  -2  408.00   29.24
  -1  19   2  422.85   29.10
   1 -19   2  406.50   33.73
  -1 -19  -2  441.26   26.63
  -1 -20   2   51.75   13.44
   1  20   2   38.07    7.66
  -1  20  -2   42.10   10.13
   1  20   2   32.10   12.77
   1 -20  -2   31.85    8.30
   1 -20  -2   27.04   12.76
   1  20  -2   59.72   11.57
  -1 -20  -2   38.32   10.05
   1 -20   2   34.36   15.61
  -1  20   2   35.94   11.67
   1  21   2   38.76    9.70
  -1 -21   2   32.85   12.22
   1 -21  -2   29.14    7.90
  -1  21  -2   27.32   11.43
   1  21   2   24.48    8.63
   1 -21  -2   12.84   10.81
   1  21  -2   31.72   10.69
  -1 -21  -2   22.91    7.78
   1 -21   2   27.19   11.63
  -1  21   2   25.72   10.74
  -1  22  -2   76.27   13.60
   1 -22  -2   84.36   16.00
  -1 -22   2   79.51   18.37
   1  22   2   85.06   12.36
   1  22   2   88.57   16.77
   1  22  -2   60.38   15.60
  -1 -22  -2  102.21   11.73
   1 -22   2   81.43   17.35
  -1  22   2   88.68   16.05
  -1 -23   2  149.49   25.41
   1 -23  -2  122.15   15.31
  -1  23  -2  108.16   15.00
   1  23   2  121.48   18.93
   1  23   2  104.31   13.01
   1  23  -2  149.77   18.04
  -1 -23  -2  118.30   14.09
   1 -23   2  129.20   24.17
  -1  23   2  115.05   15.60
  -1 -24   2   29.94   16.32
  -1  24  -2   40.35   10.44
   1 -24  -2   19.35   11.65
   1  24   2   28.43    9.83
   1  24  -2   28.81    9.56
   1 -24   2   29.45   12.61
  -1  24   2   46.39   12.04
  -1 -24  -2   46.56   11.15
  -1 -24  -2    7.07    6.81
  -1 -25   2   67.55   21.34
  -1  25  -2   59.33   15.97
   1  25   2   44.10   10.18
   1 -25  -2   48.57   13.58
   1  25  -2   70.85   12.03
  -1 -25  -2   53.21   13.95
   1 -25   2   58.28   16.66
  -1 -25  -2   70.28   14.74
  -1  25   2   51.62   13.22
   2   0  -2   27.64    4.20
  -2   0   2   31.03    3.28
  -2   0  -2   27.53    3.03
  -2   0   2   33.39    5.81
   2   0   2   38.97    6.58
   2   0   2   22.63    4.59
  -2  -1   2 4349.09  101.87
  -2  -1   2 4240.67   69.28
   2   1   2 4249.13   96.18
   2  -1  -2 4161.66   83.10
  -2   1  -2 4127.96   67.60
   2   1   2 4131.00   94.04
  -2   1   2 4214.98   55.62
   2   1  -2 4271.82   79.92
  -2   1   2 4159.88   98.16
   2  -1   2 4034.42   91.99
   2  -1   2 4222.85   85.59
  -2  -1  -2 4333.02   63.46
  -2  -2   2 5207.53  121.61
  -2  -2   2 5203.58   89.79
  -2   2  -2 5111.28   84.76
   2   2   2 5084.25  110.34
   2  -2  -2 5207.93  105.65
  -2   2   2 5051.76  117.09
   2   2  -2 5219.81   89.92
  -2   2   2 5029.01   56.50
  -2  -2  -2 5290.00  117.00
   2  -2   2 5152.31   95.05
   2  -2   2 5063.83  116.38
  -2  -3   2 4416.10  104.92
   2  -3  -2 4453.65  102.10
  -2  -3   2 4470.36   85.82
   2   3   2 4524.51  108.69
   2   3   2 4522.21   59.47
  -2   3  -2 4657.36   83.08
   2   3  -2 4481.84   74.32
  -2   3   2 4441.29  104.54
   2  -3   2 4451.90  105.90
   2  -3   2 4542.50   83.88
  -2  -3  -2 4379.36   96.50
  -2  -4   2 4967.51  118.35
  -2  -4   2 4985.26  101.03
   2  -4  -2 5111.80  118.32
   2   4   2 5017.47  119.28
  -2   4  -2 5071.12   92.92
  -2   4   2 5042.42  117.63
   2   4  -2 5153.22   80.31
   2  -4   2 4950.81   85.64
  -2  -4  -2 5223.79  110.57
   2  -4   2 5006.83  121.83
  -2  -5   2  909.27   29.45
  -2  -5   2  899.38   33.45
   2   5   2  899.20   15.37
   2  -5  -2  851.73   29.13
  -2   5  -2  894.77   22.46
   2   5   2  887.08   31.15
  -2   5   2  883.70   29.45
   2   5  -2  883.66   17.49
   2  -5   2  870.78   18.32
  -2  -5  -2  902.70   27.38
   2  -5   2  833.91   34.34
   2   6   2 2135.63   59.85
   2   6   2 2076.14   32.21
  -2  -6   2 2118.49   56.67
  -2  -6   2 2130.74   57.23
   2  -6  -2 2197.50   62.40
  -2   6  -2 2093.12   49.44
   2   6  -2 2083.63   33.82
  -2   6   2 2087.42   57.32
   2  -6   2 2101.71   36.71
   2  -6   2 2221.39   61.48
  -2  -6  -2 2076.04   47.26
   2  -7  -2 4476.73  113.12
  -2  -7   2 4686.27  115.20
   2   7   2 4358.64  120.55
   2   7   2 4600.58   69.66
  -2   7  -2 4669.19  101.85
  -2   7   2 4765.82  119.83
   2   7  -2 4624.39   70.75
   2   7  -2 4575.81  115.32
   2  -7   2 4664.74  123.49
   2  -7   2 4598.26   70.35
  -2  -7  -2 4700.87   96.39
   2  -8  -2 1488.31   17.92
  -2  -8   2 1605.09   46.97
   2  -8  -2 1686.14   55.78
   2   8   2 1564.52   27.91
   2   8   2 1585.98   51.43
  -2   8  -2 1501.24   42.02
  -2   8   2 1647.60   48.41
   2   8  -2 1613.64   48.38
   2   8  -2 1540.17   26.08
   2  -8   2 1580.21   25.54
   2  -8   2 1650.84   56.84
  -2  -8  -2 1570.06   37.57
  -2  -9   2   73.20   10.36
   2  -9  -2   68.63    9.24
   2  -9  -2   62.63    2.78
   2   9   2   65.69    4.59
  -2   9  -2   47.68    6.97
   2   9   2   37.58   11.51
   2   9  -2   67.67    3.65
  -2   9   2   66.83    8.26
   2   9  -2   72.02    7.99
   2  -9   2   71.92    9.91
  -2  -9  -2   65.33    7.66
   2  -9   2   64.62    2.97
   2 -10  -2   24.92    6.12
   2 -10  -2   10.96    1.89
  -2 -10   2   23.12    7.37
  -2  10  -2   13.74    4.82
   2  10   2   14.42    7.97
   2  10   2   18.94    2.89
  -2  10   2   21.71    5.69
   2  10  -2   15.51    2.36
   2  10  -2   18.15    5.20
   2 -10   2   17.75    6.35
   2 -10   2   15.81    2.00
  -2 -10  -2   18.94    5.11
   2 -11  -2  436.69   25.77
  -2 -11   2  435.22   22.63
   2 -11  -2  413.87   10.57
   2  11   2  444.51   12.73
  -2  11  -2  419.24   20.07
   2  11   2  476.62   27.18
  -2  11   2  451.40   22.90
   2  11  -2  447.52   20.49
   2  11  -2  424.62   10.74
   2 -11   2  424.72   27.08
   2 -11   2  414.88    8.13
  -2 -11  -2  422.72   17.54
   2 -12  -2   73.85    4.93
   2 -12  -2  105.30   13.11
  -2 -12   2   56.94   13.97
   2  12   2   69.85   13.98
   2  12   2   84.33    6.02
  -2  12  -2   78.48    8.86
  -2  12   2   74.47    9.65
   2  12  -2   81.97    4.29
   2  12  -2   87.70    9.26
   2 -12   2   89.22   11.98
  -2 -12  -2   84.87    7.21
   2 -13  -2  494.13   30.95
   2 -13  -2  398.19   13.09
  -2 -13   2  453.96   26.69
   2  13   2  413.59   15.34
   2  13   2  397.10   24.84
   2  13  -2  416.30   25.45
  -2  13   2  414.38   24.25
   2 -13   2  473.60   27.29
  -2 -13  -2  430.64   20.52
   2 -14  -2 3570.86  117.90
  -2 -14   2 3613.74  132.68
   2 -14  -2 3416.20   76.90
   2  14   2 3554.67   82.45
   2  14   2 3477.36  119.73
  -2  14  -2 3542.87   99.72
  -2  14   2 3537.10  113.37
   2  14  -2 3694.91  115.84
   2 -14   2 3538.64  124.15
  -2 -14  -2 3446.58   90.81
   2 -15  -2  746.30   26.60
  -2 -15   2  789.24   47.44
   2 -15  -2  846.34   49.01
   2  15   2  796.25   41.53
   2  15   2  768.05   27.48
  -2  15  -2  883.68   44.20
   2  15  -2  793.94   36.32
  -2  15   2  866.78   39.75
  -2 -15  -2  787.66   29.57
   2 -15   2  990.13   54.95
   2 -16  -2 1025.78   35.38
  -2 -16   2 1088.58   55.40
   2 -16  -2 1070.15   49.25
   2  16   2 1017.18   32.99
  -2  16  -2 1122.64   42.76
   2  16   2 1072.60   49.53
  -2  16   2 1066.83   51.10
   2  16  -2 1071.78   43.15
  -2 -16  -2 1093.68   43.00
   2 -16   2 1084.18   55.58
   2 -17  -2  161.86   12.07
  -2 -17   2  178.74   22.52
   2 -17  -2  170.18   20.36
   2  17   2  172.62   12.44
   2  17   2  180.74   18.71
  -2  17  -2  195.64   20.75
   2  17  -2  178.55   17.91
  -2  17   2  208.53   17.82
  -2 -17  -2  165.40   16.41
   2 -17   2  185.99   25.12
  -2 -18   2  171.37   26.27
   2 -18  -2  153.98   11.97
   2 -18  -2  162.18   17.48
   2  18   2  159.87   12.62
   2  18   2  171.86   18.33
  -2  18  -2  191.60   17.39
  -2  18   2  180.59   21.64
   2  18  -2  187.50   15.54
   2 -18   2  160.87   24.47
  -2 -18  -2  176.83   14.54
   2 -19  -2  843.32   41.61
  -2 -19   2  879.81   60.35
   2  19   2  823.92   33.40
  -2  19  -2  851.16   39.62
   2  19   2  883.98   47.12
   2  19  -2  871.58   37.59
  -2 -19  -2  884.59   41.52
   2 -19   2  872.72   57.17
  -2  19   2  854.75   51.44
   2 -20  -2  613.88   39.07
  -2 -20   2  663.12   50.38
   2  20   2  581.68   28.24
  -2  20  -2  628.41   41.45
   2  20   2  629.93   44.16
   2  20  -2  659.06   38.63
  -2  20   2  629.15   42.34
   2 -20   2  643.06   49.02
  -2 -20  -2  631.42   32.88
  -2 -21   2  188.38   23.06
   2 -21  -2  168.71   21.43
   2  21   2  153.04   14.56
  -2  21  -2  171.44   18.36
   2  21   2  167.52   23.29
  -2  21   2  162.61   23.20
   2  21  -2  182.36   20.65
   2 -21   2  179.97   27.22
  -2 -21  -2  172.12   19.36
   2 -22  -2  153.61   20.63
  -2 -22   2  183.14   23.77
  -2  22  -2  163.85   19.06
   2  22   2  167.98   22.90
   2  22   2  159.54   14.79
   2  22  -2  156.58   16.40
  -2  22   2  138.07   22.45
  -2 -22  -2  184.84   20.51
   2 -22   2  148.49   26.52
  -2 -23   2  240.29   27.22
   2  23   2  185.06   25.56
  -2  23  -2  221.01   26.03
   2 -23  -2  193.36   23.06
  -2  23   2  204.02   21.81
   2  23  -2  202.88   18.95
   2 -23   2  212.39   24.99
  -2 -23  -2  205.18   19.67
   2 -24  -2    3.47    9.67
  -2 -24   2   15.61   12.18
  -2  24  -2   16.44    9.56
   2  24   2   23.35   10.76
  -2  24   2   12.19    9.44
   2  24  -2    9.79    7.67
  -2 -24  -2   25.78    8.40
   2 -24   2   12.90   12.97
   2 -25  -2  109.76   15.63
  -2 -25   2  119.43   23.54
  -2  25  -2  124.48   18.32
   2  25  -2  128.47   15.27
  -2  25   2  112.97   21.67
  -2 -25  -2  124.90   16.78
   2 -25   2  118.56   21.90
   3   0  -2  808.76   25.45
   3   0   2  783.24   24.57
  -3   0   2  761.97   28.12
  -3   0   2  787.67   15.31
  -3   0  -2  767.80   13.13
  -3  -1   2  853.71   20.27
   3  -1  -2  862.69   25.42
  -3  -1   2  867.90   34.44
   3   1   2  878.80   31.49
  -3   1  -2  858.77   15.75
  -3   1   2  852.03   14.31
   3   1  -2  868.26   26.31
  -3   1   2  868.21   31.21
   3  -1   2  845.47   28.27
  -3  -1  -2  892.90   30.46
  -3  -1  -2  840.73   12.09
   3  -1   2  876.64   29.00
  -3  -2   2 3578.86   67.29
   3  -2  -2 3667.89   84.21
  -3  -2   2 3581.71   93.23
   3   2   2 3592.44   88.87
  -3   2  -2 3501.43   55.83
   3   2  -2 3587.72   73.90
  -3   2   2 3530.49   93.05
   3  -2   2 3323.27   88.29
  -3  -2  -2 3432.47   85.39
   3  -2   2 3549.08   80.64
   3  -3  -2 3159.54   81.00
  -3  -3   2 3129.67   89.41
  -3  -3   2 3182.52   65.36
   3   3   2 3172.23   87.88
  -3   3  -2 3075.07   55.65
   3   3  -2 3130.98   64.00
  -3   3   2 2995.74   82.31
   3  -3   2 3054.43   81.20
   3  -3   2 3131.55   67.18
  -3  -3  -2 3212.69   78.21
   3  -4  -2 3614.05   86.54
  -3  -4   2 3561.07   95.60
  -3  -4   2 3618.90   79.03
   3   4   2 3545.57   96.15
  -3   4  -2 3550.83   66.65
   3   4  -2 3571.05   71.77
  -3   4   2 3578.34   99.68
   3  -4   2 3629.72   77.15
  -3  -4  -2 3709.65   90.51
   3  -4   2 3554.20   95.57
  -3  -5   2 1305.70   46.41
  -3  -5   2 1331.83   39.40
   3  -5  -2 1260.89   41.07
  -3   5  -2 1370.78   33.62
   3   5   2 1302.40   48.16
   3   5  -2 1314.12   28.49
  -3   5   2 1244.96   43.81
   3  -5   2 1341.43   33.48
  -3  -5  -2 1335.66   41.25
   3  -5   2 1329.90   43.70
  -3  -6   2 4160.91  113.27
   3  -6  -2 4125.56  105.91
  -3  -6   2 4091.78   96.72
   3   6   2 4083.98  113.14
  -3   6  -2 4239.48   85.96
  -3   6   2 4243.85  117.72
   3   6  -2 4068.46   76.10
  -3  -6  -2 4046.94   95.25
   3  -6   2 4150.04  120.51
   3  -6   2 4038.80   80.56
  -3  -7   2  475.13   22.92
  -3  -7   2  463.77   24.23
   3   7   2  419.62   23.89
  -3   7  -2  492.58   20.28
  -3   7   2  453.20   27.52
   3   7  -2  449.25   14.99
  -3  -7  -2  461.16   18.56
   3  -7   2  442.20   14.63
   3  -7   2  443.84   27.35
  -3  -8   2 1637.82   48.73
   3   8   2 1639.19   61.31
  -3   8  -2 1615.81   44.21
   3   8  -2 1684.46   55.50
  -3   8   2 1701.17   55.35
   3   8  -2 1632.82   36.48
  -3  -8  -2 1663.73   47.28
   3  -8   2 1585.50   33.74
   3  -8   2 1633.17   59.45
  -3  -9   2  900.71   37.03
  -3   9  -2  904.99   31.85
   3   9   2  883.26   42.09
   3   9  -2  866.87   22.22
   3   9  -2  903.46   33.64
  -3   9   2  913.33   37.00
  -3  -9  -2  864.18   28.19
   3  -9   2  882.34   20.88
   3  -9   2  856.60   36.65
   3 -10  -2 1263.13   50.53
  -3 -10   2 1211.25   43.74
   3  10   2 1187.91   21.73
  -3  10  -2 1213.50   40.55
   3  10   2 1180.57   47.46
  -3  10   2 1205.44   45.19
   3  10  -2 1188.08   30.23
   3  10  -2 1137.31   40.87
  -3 -10  -2 1190.27   36.01
   3 -10   2 1206.91   47.99
   3 -10   2 1173.34   25.69
   3 -11  -2  926.81   38.44
  -3 -11   2  906.83   37.87
   3  11   2  871.81   17.93
  -3  11  -2  955.87   35.82
   3  11   2  950.91   41.61
   3  11  -2  918.78   34.05
   3  11  -2  879.22   23.82
  -3  11   2  921.50   38.23
   3 -11   2  915.96   39.06
   3 -11   2  882.46   19.94
  -3 -11  -2  902.96   33.41
  -3 -12   2   94.41   16.43
   3 -12  -2  143.57   14.57
   3  12   2  108.67   14.44
   3  12   2  104.00    6.29
  -3  12  -2  126.75   14.09
   3  12  -2  112.06    6.77
   3  12  -2  112.73   11.31
  -3 -12  -2  112.58    9.38
   3 -12   2  105.99    6.76
   3 -12   2  178.32   17.96
   3 -13  -2 1049.13   47.40
  -3 -13   2 1065.65   50.86
   3  13   2 1012.37   23.15
  -3  13  -2 1033.51   40.05
   3  13   2 1086.31   52.80
   3  13  -2  995.44   29.26
   3  13  -2 1034.49   44.41
  -3  13   2 1110.39   51.59
  -3 -13  -2 1031.77   33.88
   3 -13   2 1081.36   50.18
   3 -13   2  999.23   22.01
  -3 -14   2  173.30   24.16
   3 -14  -2  140.43   21.64
   3  14   2  110.22   22.20
  -3  14  -2  218.19   18.45
   3  14   2  152.28    8.89
   3  14  -2  176.56   17.57
   3  14  -2  157.99    8.81
  -3 -14  -2  162.17   13.88
   3 -14   2  253.15   21.11
   3 -15  -2 1679.12   70.28
  -3 -15   2 1658.04   70.12
   3  15   2 1605.36   39.57
   3  15   2 1743.45   79.54
  -3  15  -2 1680.73   62.40
  -3  15   2 1710.41   74.81
   3  15  -2 1754.85   66.99
  -3 -15  -2 1616.28   55.43
   3 -15   2 1662.17   73.39
  -3 -16   2   35.87   12.07
   3 -16  -2   11.03   10.46
   3  16   2   17.26    5.47
   3  16   2   24.56   10.30
  -3  16  -2   27.18   10.74
   3  16  -2   31.92    9.38
  -3  16   2   63.58   10.40
   3 -16   2   69.83   14.22
  -3 -16  -2   20.90    7.68
   3 -17  -2  222.96   18.50
  -3 -17   2  220.05   23.47
   3  17   2  205.07   11.09
  -3  17  -2  203.79   17.77
   3  17   2  197.15   20.69
  -3  17   2  209.92   25.13
   3  17  -2  214.93   19.56
  -3 -17  -2  239.89   20.11
   3 -17   2  203.34   22.20
  -3 -18   2   50.23   15.44
   3 -18  -2   46.38   14.20
   3  18   2   56.66    7.09
  -3  18  -2   70.03   12.12
   3  18   2   85.75   12.99
   3  18  -2   63.58   10.30
  -3  18   2   71.34   14.05
  -3 -18  -2   70.15   10.73
   3 -18   2   59.84   18.21
   3 -19  -2  225.79   19.75
  -3 -19   2  234.22   26.57
   3  19   2  252.15   22.49
  -3  19  -2  243.09   20.47
   3  19  -2  263.34   23.07
  -3  19   2  235.30   22.98
  -3 -19  -2  258.08   23.39
   3 -19   2  216.59   24.28
   3 -20  -2   45.03   13.12
  -3 -20   2   44.53   14.72
   3  20   2   58.60   12.43
  -3  20  -2   47.86   11.70
   3  20  -2   46.98    9.45
  -3  20   2   48.04   13.73
  -3 -20  -2   51.41   10.23
   3 -20   2   45.54   13.65
   3 -21  -2   35.19   12.79
  -3 -21   2   43.31   15.40
   3  21   2   54.67   12.32
  -3  21  -2   30.21   11.30
   3  21  -2   42.52   11.50
  -3  21   2   55.08   12.63
  -3 -21  -2   58.28   13.42
   3 -21   2   68.94   16.13
   3 -22  -2   56.77   12.66
  -3 -22   2   61.78   19.06
   3  22   2   91.85   18.42
  -3  22  -2   78.96   14.61
   3  22  -2   76.18   13.71
  -3  22   2   81.39   16.47
  -3 -22  -2  102.16   16.68
   3 -22   2   76.26   18.99
   3 -23  -2  118.83   15.36
  -3 -23   2  128.22   29.03
   3  23   2  127.03   21.23
  -3  23  -2  131.99   21.08
   3  23  -2  129.06   14.99
  -3  23   2  134.68   20.30
  -3 -23  -2  127.97   16.98
   3 -23   2  113.18   20.28
  -3 -24   2   83.05   24.14
   3 -24  -2   66.67   12.54
   3  24   2   70.21   17.50
  -3  24  -2   55.62   18.52
   3  24  -2   81.37   12.12
  -3  24   2   58.66   16.17
  -3 -24  -2   79.31   14.05
   3 -24   2   82.43   17.27
  -4   0   2 2461.34   80.24
   4   0  -2 2474.19   66.23
  -4   0   2 2438.60   42.86
  -4   0  -2 2420.28   32.19
   4   0   2 2460.61   74.79
  -4   0  -2 2376.32   76.52
  -4  -1   2  655.17   19.07
  -4  -1   2  647.71   27.75
   4  -1  -2  654.00   28.71
   4   1   2  640.55   31.93
  -4   1  -2  640.21   14.06
  -4   1  -2  685.51   33.30
  -4   1   2  576.56   15.84
  -4   1   2  657.73   28.52
   4   1  -2  649.66   26.51
  -4  -1  -2  699.25   31.73
   4  -1   2  651.52   26.67
   4  -2  -2 8289.84  192.12
  -4  -2   2 8274.45  154.69
  -4  -2   2 8506.94  223.23
  -4   2  -2 8531.28  128.23
   4   2   2 8316.66  213.15
  -4   2   2 8234.32  109.69
  -4   2   2 8390.80  231.05
   4   2  -2 8428.85  180.51
   4  -2   2 8494.24  202.63
  -4  -2  -2 8502.36  218.35
   4  -2   2 8638.96  228.09
  -4  -3   2 1637.36   40.73
  -4  -3   2 1637.62   52.79
   4  -3  -2 1641.23   54.57
  -4   3  -2 1654.26   32.75
   4   3   2 1686.23   61.57
  -4   3   2 1515.35   21.11
   4   3  -2 1569.18   41.17
  -4   3   2 1657.90   60.32
  -4  -3  -2 1690.41   57.84
   4  -3   2 1708.55   52.95
   4  -3   2 1606.89   53.07
   4  -4  -2  685.10   27.49
  -4  -4   2  697.80   23.71
  -4  -4   2  653.72   27.54
   4   4   2  682.03   29.65
  -4   4  -2  688.41   18.53
   4   4  -2  674.39   21.23
  -4   4   2  679.91   30.75
   4  -4   2  653.19   28.28
  -4  -4  -2  666.31   27.24
   4  -4   2  674.32   23.13
   4  -5  -2  998.13   40.35
  -4  -5   2 1015.09   37.21
  -4  -5   2 1006.63   32.68
  -4   5  -2 1026.62   26.42
   4   5   2  997.22   41.16
  -4   5   2  967.98   39.97
   4   5  -2  996.32   30.98
   4  -5   2  972.72   37.68
  -4  -5  -2  947.95   33.92
   4  -5   2 1002.24   29.49
   4  -6  -2 1256.72   44.88
  -4  -6   2 1269.60   42.03
  -4  -6   2 1213.79   43.27
   4   6   2 1260.62   55.80
  -4   6  -2 1209.53   33.36
  -4   6   2 1227.04   47.96
   4   6  -2 1248.28   33.73
   4  -6   2 1171.30   32.60
  -4  -6  -2 1200.37   40.25
   4  -6   2 1210.98   45.91
  -4  -7   2 2453.06   75.85
   4  -7  -2 2558.69   79.39
  -4  -7   2 2521.32   72.10
   4   7   2 2400.55   82.15
  -4   7  -2 2462.76   59.26
   4   7  -2 2528.94   64.47
  -4   7   2 2467.18   79.67
   4  -7   2 2411.66   78.96
  -4  -7  -2 2466.92   70.61
   4  -7   2 2341.26   57.34
  -4  -8   2  212.19   15.03
  -4  -8   2  208.72   16.79
   4   8   2  196.74   17.68
  -4   8  -2  205.66   13.35
   4   8  -2  212.97   12.23
  -4   8   2  204.23   20.87
   4  -8   2  201.43   16.55
  -4  -8  -2  204.88   14.24
   4  -8   2  216.11   12.14
  -4  -9   2  447.56   22.51
   4   9   2  435.88   26.63
  -4   9  -2  448.02   20.28
   4   9  -2  453.46   18.69
  -4   9   2  477.96   31.25
   4   9  -2  466.76   25.70
  -4  -9  -2  478.16   25.18
   4  -9   2  432.15   25.38
   4  -9   2  441.92   16.62
  -4 -10   2  418.16   23.91
  -4  10  -2  396.39   19.07
   4  10   2  412.23   31.57
   4  10  -2  435.32   25.52
   4  10  -2  425.84   18.31
  -4  10   2  492.34   33.29
  -4 -10  -2  438.60   20.76
   4 -10   2  414.24   16.21
   4 -10   2  414.78   29.96
   4 -11  -2 1075.08   45.83
  -4 -11   2  821.14   37.56
   4  11   2  784.58   39.32
  -4  11  -2  791.63   34.13
   4  11  -2  793.39   27.50
  -4  11   2  815.09   38.76
   4  11  -2  791.16   36.83
   4 -11   2  772.11   45.52
  -4 -11  -2  773.83   31.81
   4 -11   2  786.22   24.81
   4 -12  -2  703.88   34.33
  -4 -12   2  662.72   36.30
  -4  12  -2  670.69   28.54
   4  12   2  686.95   37.52
   4  12  -2  680.89   25.06
   4  12  -2  704.93   34.73
  -4  12   2  761.65   46.09
   4 -12   2  709.20   24.09
  -4 -12  -2  681.24   28.90
   4 -12   2  669.96   36.00
  -4 -13   2  148.19   18.03
   4 -13  -2  182.08   21.24
   4  13   2  162.62   18.74
  -4  13  -2  136.13   17.40
   4  13  -2  159.55   14.33
   4  13  -2  140.10   11.07
  -4 -13  -2  139.48   13.76
   4 -13   2  167.52   17.64
   4 -13   2  172.36    9.95
   4 -14  -2 1087.03   52.70
  -4 -14   2 1127.25   51.41
  -4  14  -2 1099.32   42.74
   4  14   2 1124.11   63.31
   4  14  -2 1126.09   49.64
  -4  14   2 1180.36   64.00
   4  14  -2 1061.56   36.15
   4 -14   2 1079.00   52.32
   4 -14   2 1060.65   30.19
  -4 -14  -2 1083.68   43.22
   4 -15  -2  149.03   17.46
  -4 -15   2  125.34   18.88
  -4  15  -2  115.87   15.33
   4  15   2  121.90   22.82
  -4  15   2  278.51   24.85
   4  15  -2  169.44   14.57
   4  15  -2  131.50   10.99
  -4 -15  -2  129.66   14.14
   4 -15   2  140.77   17.77
   4 -16  -2  322.63   25.44
  -4 -16   2  358.31   34.28
   4  16   2  361.41   28.44
  -4  16  -2  331.59   26.24
  -4  16   2  320.09   28.90
   4  16  -2  357.31   21.85
   4 -16   2  348.48   28.45
  -4 -16  -2  342.95   25.47
  -4 -17   2  216.46   29.90
   4 -17  -2  219.08   24.14
   4  17   2  207.82   23.63
  -4  17  -2  196.47   23.65
   4  17  -2  210.42   17.21
  -4  17   2  234.57   23.11
   4 -17   2  233.34   25.04
  -4 -17  -2  223.89   18.31
   4 -18  -2  726.96   45.02
  -4 -18   2  796.24   56.03
   4  18   2  771.35   46.66
  -4  18  -2  709.46   38.22
   4  18  -2  774.71   40.57
  -4  18   2  755.96   44.33
   4 -18   2  756.66   53.19
  -4 -18  -2  758.14   42.86
   4 -19  -2   26.02    9.79
  -4 -19   2   26.98   14.87
   4  19   2   19.87   13.50
  -4  19  -2   21.53    9.59
  -4  19   2   25.70   14.54
   4  19  -2   40.85    9.76
  -4 -19  -2   24.37    9.72
   4 -19   2   34.67   11.60
   4 -20  -2   37.01   14.57
  -4 -20   2   68.97   16.94
   4  20   2   72.28   16.88
  -4  20  -2   64.96   12.94
   4  20  -2   68.60   10.45
  -4  20   2   65.36   16.84
  -4 -20  -2   74.88   12.62
   4 -20   2   42.30   17.82
  -4 -21   2   47.27   16.26
   4 -21  -2   69.91   14.24
   4  21   2   62.32   16.59
  -4  21  -2   46.50   12.71
  -4  21   2   51.24   17.47
   4  21  -2   56.17   11.78
  -4 -21  -2   78.94   15.10
   4 -21   2   46.29   14.43
   4 -22  -2   18.30    9.38
  -4 -22   2    7.30   11.25
   4  22   2    6.09   10.73
  -4  22  -2   14.15   10.05
   4  22  -2    4.91    6.51
  -4  22   2   21.22   12.64
  -4 -22  -2   11.10    9.89
   4 -22   2   10.99   10.15
   4 -23  -2  483.61   32.76
  -4 -23   2  527.57   47.10
   4  23   2  491.60   37.36
  -4  23  -2  507.58   42.21
  -4  23   2  526.18   48.80
   4  23  -2  500.42   33.10
  -4 -23  -2  483.69   36.28
   4 -23   2  467.18   40.15
   5   0  -2 2272.11   68.16
  -5   0   2 2240.65   73.01
  -5   0   2 2292.60   44.95
  -5   0  -2 2216.43   74.35
  -5   0  -2 2113.18   34.93
   5   0   2 2303.10   76.63
   5  -1  -2  340.43   18.44
  -5  -1   2  366.03   12.73
  -5  -1   2  359.66   20.42
  -5   1  -2  327.43   20.41
   5   1   2  361.81   24.77
  -5   1  -2  324.74    8.87
  -5   1   2  340.44   20.46
  -5   1   2  335.26   10.38
   5   1  -2  338.80   17.55
  -5  -1  -2  340.40   20.51
   5  -1   2  372.33   24.11
   5  -2  -2  226.87   17.88
  -5  -2   2  242.72   19.39
  -5  -2   2  208.61   10.83
   5   2   2  216.37   19.70
  -5   2  -2  222.07    8.73
  -5   2  -2  238.44   17.81
  -5   2   2  207.64    6.79
  -5   2   2  229.57   16.76
   5   2  -2  226.52   13.60
  -5  -2  -2  224.95   19.76
   5  -2   2  248.60   18.07
   5  -3  -2  203.24   17.56
  -5  -3   2  196.97   11.48
  -5  -3   2  216.72   18.48
   5   3   2  202.45   17.35
  -5   3  -2  200.89   15.63
  -5   3  -2  193.47    8.15
  -5   3   2  214.87   18.79
  -5   3   2  194.28    6.27
   5   3  -2  197.53   12.72
  -5  -3  -2  215.14   15.40
   5  -3   2  207.18   16.68
   5  -4  -2 1105.36   43.84
  -5  -4   2 1123.54   41.99
  -5  -4   2 1102.73   33.24
   5   4   2 1118.24   46.42
  -5   4  -2 1083.90   26.58
  -5   4   2 1116.99   45.41
   5   4  -2 1133.88   39.16
  -5  -4  -2 1095.86   41.32
   5  -4   2 1128.54   43.60
   5  -4   2 1158.60   50.69
  -5  -5   2  386.64   17.60
  -5  -5   2  398.05   25.63
  -5   5  -2  344.09   15.05
   5   5   2  382.35   26.01
  -5   5   2  377.27   24.78
   5   5  -2  373.94   18.87
   5  -5   2  398.47   27.78
  -5  -5  -2  401.05   25.18
   5  -5   2  502.97   24.32
   5  -6  -2 1605.96   57.18
  -5  -6   2 1640.46   61.83
  -5  -6   2 1705.29   49.14
  -5   6  -2 1628.51   42.63
   5   6   2 1683.87   66.84
  -5   6   2 1708.56   70.43
   5   6  -2 1718.02   54.16
  -5  -6  -2 1617.61   55.90
   5  -6   2 1630.13   59.97
   5  -6   2 1640.79   50.37
   5  -7  -2  918.86   42.48
  -5  -7   2  746.27   37.40
  -5  -7   2  801.59   34.50
   5   7   2  739.71   46.40
  -5   7  -2  729.43   26.69
  -5   7   2  769.87   39.72
   5   7  -2  792.49   32.16
   5  -7   2  737.72   35.98
   5  -7   2  768.76   32.48
  -5  -7  -2  762.66   32.77
  -5  -8   2  206.34   18.31
  -5  -8   2  221.24   18.57
  -5   8  -2  225.26   14.53
   5   8   2  210.22   25.06
  -5   8   2  217.47   23.49
   5   8  -2  238.39   16.06
  -5  -8  -2  223.87   17.37
   5  -8   2  227.74   13.06
   5  -8   2  240.74   21.82
  -5  -9   2  276.01   22.82
   5   9   2  281.71   24.39
  -5   9  -2  275.56   16.64
  -5   9   2  298.84   28.24
   5   9  -2  267.24   18.16
  -5  -9  -2  292.86   20.17
   5  -9   2  353.10   17.97
   5  -9   2  289.66   25.89
   5 -10  -2 1022.12   49.74
  -5 -10   2 1088.59   49.80
  -5  10  -2 1018.78   37.30
   5  10   2 1031.81   48.93
  -5  10   2 1051.26   50.16
   5  10  -2 1039.69   46.81
   5  10  -2 1015.23   38.47
   5 -10   2 1010.71   46.35
   5 -10   2 1043.08   35.93
  -5 -10  -2 1040.15   40.10
   5 -11  -2   14.76   10.86
  -5 -11   2   19.20    9.97
   5  11   2   16.79    9.58
  -5  11  -2   10.96    7.46
  -5  11   2   12.75    9.47
   5  11  -2   22.37    5.49
   5  11  -2    8.70    8.58
   5 -11   2   35.39   10.72
  -5 -11  -2   29.52    7.77
  -5 -12   2   -0.96    7.63
   5  12   2    3.52   10.53
  -5  12  -2    6.80    7.45
  -5  12   2    2.02    9.10
   5  12  -2    2.13    5.80
   5  12  -2   23.67    7.49
   5 -12   2    5.94    9.93
   5 -12   2   21.30    5.57
  -5 -12  -2   15.00    8.41
   5 -13  -2 1333.99   63.19
  -5 -13   2 1402.00   57.41
   5  13   2 1347.56   73.98
  -5  13  -2 1339.64   52.28
  -5  13   2 1434.39   74.45
   5  13  -2 1296.01   49.10
   5  13  -2 1275.82   50.15
   5 -13   2 1293.35   43.17
   5 -13   2 1345.93   60.42
  -5 -13  -2 1335.97   60.19
  -5 -14   2   23.61   12.56
   5  14   2   44.16   12.11
  -5  14  -2   17.11    9.23
   5  14  -2   32.10    6.72
   5  14  -2   36.35   10.83
  -5 -14  -2   41.13    9.46
   5 -15  -2 1374.23   62.36
  -5 -15   2 1431.89   66.28
   5  15   2 1330.20   69.57
  -5  15  -2 1317.21   52.01
  -5  15   2 1306.57   69.92
   5  15  -2 1279.32   50.05
   5  15  -2 1410.92   60.80
   5 -15   2 1281.15   42.66
   5 -15   2 1348.91   74.06
  -5 -15  -2 1380.76   61.51
   5 -16  -2   42.92   10.82
  -5 -16   2    8.44   13.72
  -5  16  -2   18.20   10.80
   5  16   2   22.66   11.24
  -5  16   2   58.15   12.97
   5  16  -2   16.46    7.37
  -5 -16  -2   19.18    8.62
   5 -16   2    7.35   10.34
   5 -17  -2  132.45   20.04
  -5 -17   2  124.86   22.36
   5  17   2  127.34   22.61
  -5  17  -2  108.45   14.67
  -5  17   2  129.16   23.64
   5  17  -2  114.64   13.33
  -5 -17  -2  127.26   18.83
   5 -17   2  107.91   21.35
   5 -18  -2   16.45    9.57
  -5 -18   2   25.64   11.14
   5  18   2   16.38   13.00
  -5  18  -2   20.41   10.48
  -5  18   2   15.82   11.56
   5  18  -2   16.45    6.98
   5 -18   2   17.71   12.58
  -5 -18  -2   25.91   10.32
   5 -19  -2   91.33   14.40
  -5 -19   2  103.03   18.07
   5  19   2   90.80   20.61
  -5  19  -2   84.29   14.43
  -5  19   2   98.92   22.18
   5  19  -2   87.24   11.56
   5 -19   2   79.70   18.95
  -5 -19  -2  100.21   15.30
   5 -20  -2    6.15    7.98
  -5 -20   2   12.81    9.19
   5  20   2    5.63    8.21
  -5  20  -2    6.56    6.75
  -5  20   2   11.17   11.02
   5  20  -2   -2.48    6.51
  -5 -20  -2   -0.12    6.97
   5 -20   2    1.49    9.17
   5 -21  -2   27.11   12.63
  -5 -21   2   49.47   17.24
  -5  21  -2   50.77   13.34
   5  21   2   54.02   12.66
  -5  21   2   30.95   14.50
   5  21  -2   34.15    9.97
  -5 -21  -2   36.19   15.05
   5 -21   2   32.51   14.84
   5 -22  -2   29.69   10.82
  -5 -22   2   37.60   20.65
   5  22   2   61.56   15.83
  -5  22  -2   33.41   14.53
  -5  22   2   51.26   16.13
  -5 -22  -2   55.89   15.63
   5 -22   2   44.96   15.71
   6   0  -2  203.95   15.36
  -6   0   2  221.92   20.26
  -6   0   2  209.78    9.71
   6   0   2  209.37   18.07
  -6   0  -2  198.14   19.95
   6  -1  -2    4.74    5.11
  -6  -1   2    5.59    6.70
  -6  -1   2    3.95    3.43
   6   1   2    7.72    6.10
  -6   1  -2   11.43    6.72
  -6   1   2    6.02    6.98
  -6   1   2    3.99    2.74
   6   1  -2   -2.54    5.95
   6  -1   2    3.52    7.34
  -6  -1  -2    5.85    7.27
   6  -2  -2  167.10   14.85
  -6  -2   2  209.70   20.05
  -6  -2   2  186.67   10.29
   6   2   2  184.41   17.23
  -6   2  -2  191.61   15.91
  -6   2  -2  176.81    8.98
  -6   2   2  184.75   16.85
  -6   2   2  185.20    8.46
   6   2  -2  181.35   14.97
   6  -2   2  197.23   20.00
  -6  -2  -2  183.40   16.16
   6  -3  -2  211.91   17.87
  -6  -3   2  230.91   21.27
  -6  -3   2  223.38   13.53
   6   3   2  216.08   20.70
  -6   3  -2  209.16   10.32
  -6   3  -2  235.39   17.95
  -6   3   2  220.67   18.96
   6   3  -2  231.46   19.24
   6  -3   2  216.99   17.92
  -6  -3  -2  234.78   17.22
   6  -4  -2  995.93   42.22
  -6  -4   2 1057.20   48.42
  -6  -4   2 1080.87   32.34
   6   4   2 1039.71   50.10
  -6   4  -2 1087.68   54.80
  -6   4  -2 1040.85   29.48
  -6   4   2 1058.14   54.13
   6   4  -2 1106.94   45.36
   6  -4   2 1147.28   48.30
  -6  -4  -2 1027.09   42.59
   6  -5  -2  143.14   15.47
  -6  -5   2   64.63   10.09
  -6  -5   2   64.12   10.56
   6   5   2   67.81   13.10
  -6   5  -2   75.62   14.64
  -6   5  -2   58.74    7.28
  -6   5   2   64.35   12.69
   6   5  -2   76.33   12.54
   6  -5   2   81.22   10.69
  -6  -5  -2   77.20   11.81
   6  -6  -2  153.83   15.91
  -6  -6   2  144.40   13.08
  -6  -6   2  162.38   17.36
  -6   6  -2  147.03   11.09
   6   6   2  164.92   19.21
  -6   6   2  160.81   20.43
   6   6  -2  166.77   16.58
   6  -6   2  170.57   16.94
   6  -6   2  158.37   17.08
  -6  -6  -2  153.79   15.20
   6  -7  -2    5.34    6.73
  -6  -7   2    0.30    6.46
  -6  -7   2    6.55    7.10
   6   7   2    1.12    8.07
  -6   7  -2    1.71    4.81
  -6   7   2    7.34    7.26
   6   7  -2    7.07    6.76
   6  -7   2    2.22    8.44
  -6  -7  -2   18.66    7.66
   6  -7   2   19.99    5.53
  -6  -8   2  184.97   15.40
  -6  -8   2  190.91   18.81
  -6   8  -2  169.04   13.42
   6   8   2  203.88   21.78
  -6   8   2  176.26   19.93
   6   8  -2  167.61   14.75
  -6  -8  -2  175.32   17.86
   6  -8   2  268.84   18.40
   6  -8   2  203.23   20.93
   6  -9  -2  590.19   34.75
  -6  -9   2  405.04   25.44
  -6  -9   2  442.44   28.18
   6   9   2  421.82   31.97
  -6   9  -2  371.12   21.22
  -6   9   2  386.86   31.34
   6   9  -2  423.12   27.04
  -6  -9  -2  404.99   26.71
   6  -9   2  428.30   31.61
   6  -9   2  470.34   27.24
  -6 -10   2  273.23   23.01
  -6  10  -2  264.75   21.11
   6  10   2  328.84   29.41
  -6  10   2  330.67   27.83
   6  10  -2  307.16   19.82
   6  10  -2  311.87   19.84
  -6 -10  -2  341.49   28.35
   6 -10   2  318.83   28.66
   6 -11  -2 1494.31   64.32
  -6 -11   2 1538.22   70.67
   6  11   2 1459.45   73.20
  -6  11  -2 1385.22   54.38
  -6  11   2 1641.44   88.02
   6  11  -2 1503.19   59.57
   6  11  -2 1462.98   58.60
  -6 -11  -2 1437.01   60.11
   6 -11   2 1492.11   56.84
   6 -11   2 1474.13   72.88
   6 -12  -2  277.29   24.22
  -6 -12   2  220.74   24.79
   6  12   2  193.51   24.07
  -6  12  -2  168.27   16.22
  -6  12   2  218.81   25.71
   6  12  -2  198.16   18.64
   6  12  -2  188.89   19.78
  -6 -12  -2  212.26   25.12
   6 -12   2  232.91   25.56
   6 -12   2  189.58   14.87
   6 -13  -2  146.99   22.97
  -6 -13   2  149.52   19.81
   6  13   2  168.73   22.13
  -6  13  -2  133.35   17.51
  -6  13   2  175.23   23.86
   6  13  -2  135.54   16.90
   6  13  -2  164.07   16.57
   6 -13   2  155.93   18.17
   6 -13   2  157.42   14.32
  -6 -13  -2  170.55   17.25
   6 -14  -2  220.47   20.52
  -6 -14   2  172.75   19.68
  -6  14  -2  143.95   18.28
   6  14   2  157.89   28.53
  -6  14   2  188.11   23.03
   6  14  -2  156.38   17.09
   6  14  -2  169.32   16.92
  -6 -14  -2  169.56   22.43
   6 -14   2  150.83   15.29
   6 -14   2   87.33   24.36
   6 -15  -2  193.57   20.17
  -6 -15   2  176.53   22.30
  -6  15  -2  146.78   19.37
   6  15   2  215.02   28.41
  -6  15   2  221.61   26.04
   6  15  -2  192.43   18.63
   6  15  -2  197.92   17.24
   6 -15   2  104.34   26.33
   6 -15   2  163.24   15.20
  -6 -15  -2  172.49   18.82
   6 -16  -2  212.47   26.20
  -6 -16   2  248.27   30.21
  -6  16  -2  220.60   18.98
   6  16   2  219.81   32.28
  -6  16   2  237.75   33.67
   6  16  -2  254.73   17.27
  -6 -16  -2  239.60   25.40
   6 -16   2   78.33   28.38
   6 -17  -2   73.73   17.69
  -6 -17   2   99.86   21.73
   6  17   2  106.70   18.50
  -6  17  -2   85.16   13.60
  -6  17   2   96.71   21.24
   6  17  -2   89.16   14.14
  -6 -17  -2   93.87   19.05
   6 -17   2  102.61   19.02
   6 -18  -2   24.74   13.69
  -6 -18   2   38.99   13.79
   6  18   2   73.24   14.62
  -6  18  -2   46.86   13.17
  -6  18   2   52.92   15.42
   6  18  -2   44.48   10.26
   6 -18   2   32.42   15.25
  -6 -18  -2   45.33   11.46
   6 -19  -2   59.09   13.93
  -6 -19   2   29.02   14.82
   6  19   2   45.39   14.29
  -6  19  -2   39.90   10.97
  -6  19   2   39.20   15.25
  -6 -19  -2   57.98   12.33
   6 -19   2   30.28   15.67
   6 -20  -2   74.86   14.00
  -6 -20   2   86.16   19.04
   6  20   2  111.14   21.89
  -6  20  -2   72.87   14.76
  -6  20   2  100.17   23.56
  -6 -20  -2   95.49   15.66
   6 -20   2   65.57   15.61
  -7   0   2   45.97    6.42
  -7   0   2   50.51   12.52
   7   0  -2   63.24   10.66
  -7   0  -2   59.92   11.43
   7   0   2   50.24   12.33
   7  -1  -2  277.33   20.49
  -7  -1   2  262.16   20.30
  -7  -1   2  254.15   13.40
   7   1   2  291.87   28.03
  -7   1  -2  258.60   24.80
  -7   1   2  254.41   20.75
  -7   1   2  254.19   12.99
   7   1  -2  235.08   20.93
  -7  -1  -2  282.40   23.49
   7  -1   2  312.69   27.16
  -7  -2   2  168.77   18.70
  -7  -2   2  145.04   11.56
   7  -2  -2  147.94   17.31
  -7   2  -2  145.71   16.53
   7   2   2  150.28   20.15
   7   2  -2  155.64   19.90
  -7   2   2  167.94   20.68
  -7  -2  -2  152.13   16.31
   7  -2   2  170.83   18.39
   7  -3  -2  442.30   30.11
  -7  -3   2  353.85   28.27
  -7  -3   2  320.77   19.01
   7   3   2  333.72   30.37
  -7   3  -2  386.23   29.13
  -7   3   2  352.68   30.57
   7   3  -2  326.95   23.94
  -7  -3  -2  352.95   29.93
   7  -3   2  436.02   32.87
   7  -4  -2  331.52   24.37
  -7  -4   2  346.95   19.73
  -7  -4   2  354.12   27.42
  -7   4  -2  346.75   27.79
   7   4   2  334.78   29.22
  -7   4   2  343.00   30.78
   7   4  -2  333.23   23.91
  -7  -4  -2  337.52   23.49
   7  -4   2  341.71   25.60
   7  -5  -2   83.83   14.98
  -7  -5   2   41.17    8.10
  -7  -5   2   53.19   13.02
  -7   5  -2   49.72    7.16
   7   5   2   40.72   17.00
  -7   5  -2   47.91   11.29
  -7   5   2   53.74   12.95
   7   5  -2   48.40   13.56
   7  -5   2   92.97   14.31
  -7  -5  -2   51.22   13.92
   7  -6  -2   57.34   11.01
  -7  -6   2   50.47    7.27
  -7  -6   2   42.10   10.95
   7   6   2   42.67   16.57
  -7   6  -2   28.12    7.47
  -7   6  -2   29.27   10.59
  -7   6   2   42.60   15.00
   7   6  -2   40.08   12.12
  -7  -6  -2   42.09   10.95
   7  -6   2   72.28   12.84
   7  -7  -2    6.72    9.79
  -7  -7   2   20.93    7.66
  -7  -7   2   25.94    8.49
  -7   7  -2   14.11    6.85
   7   7   2   14.86   11.88
  -7   7  -2   18.40   11.94
  -7   7   2   31.88   13.09
   7   7  -2   25.71    8.00
   7  -7   2   64.23   10.21
  -7  -7  -2   16.31   11.61
  -7  -8   2  255.90   22.70
  -7  -8   2  259.30   21.35
   7  -8  -2  241.27   22.87
  -7   8  -2  254.15   26.23
   7   8   2  273.64   27.85
  -7   8  -2  249.83   17.45
  -7   8   2  282.33   30.37
   7   8  -2  249.45   20.17
  -7  -8  -2  266.77   21.45
   7  -8   2  272.17   23.18
   7  -9  -2   44.57   14.27
  -7  -9   2   60.16   11.87
  -7  -9   2   34.71   13.58
   7   9   2   57.43   15.91
  -7   9  -2   51.70    8.06
  -7   9   2   54.48   17.24
   7   9  -2   51.16   11.15
  -7  -9  -2   67.32   14.56
   7  -9   2  103.35   13.02
   7 -10  -2  116.48   18.07
  -7  10  -2  133.83   12.50
  -7 -10   2  150.31   15.75
   7  10   2  145.81   21.96
   7  10  -2  139.31   15.69
   7  10  -2  134.79   16.08
  -7  10   2  117.20   20.52
  -7 -10  -2  151.73   17.09
   7 -10   2  137.07   16.98
   7 -10   2  150.30   20.83
  -7 -11   2   19.50   10.06
   7  11   2   36.12   13.86
  -7  11  -2   19.04    8.04
  -7  11   2   37.88   14.10
   7  11  -2   37.83    9.59
   7 -11   2   58.78   10.98
   7  11  -2   43.57   10.32
  -7 -11  -2   32.23   10.24
   7 -11   2   37.88   10.65
   7 -12  -2  351.87   34.66
  -7 -12   2  366.59   26.63
   7  12   2  351.67   33.95
  -7  12  -2  328.33   24.26
  -7  12   2  375.57   32.17
   7  12  -2  345.97   28.88
   7 -12   2  336.16   22.34
   7  12  -2  313.38   23.81
  -7 -12  -2  341.66   32.08
   7 -12   2  325.25   32.66
   7 -13  -2  152.19   21.03
  -7 -13   2  173.20   24.48
   7  13   2  185.07   24.99
  -7  13  -2  161.10   15.52
  -7  13   2  185.08   25.40
   7  13  -2  162.74   17.81
   7  13  -2  168.21   20.65
  -7 -13  -2  167.64   19.54
   7 -13   2  159.63   20.05
   7 -13   2  173.89   18.07
   7 -14  -2   89.29   21.73
  -7 -14   2  107.94   21.43
  -7  14  -2  107.51   16.37
   7  14   2  134.50   21.07
  -7  14   2  136.55   26.65
   7  14  -2  138.46   16.76
   7  14  -2  118.19   14.74
  -7 -14  -2  133.13   17.37
   7 -14   2   95.40   21.83
   7 -14   2  129.02   14.49
   7 -15  -2   55.91   16.11
  -7 -15   2   52.26   13.80
   7  15   2   88.11   17.17
  -7  15  -2   51.86   13.06
  -7  15   2   54.24   17.83
   7  15  -2   53.23   13.31
  -7 -15  -2   82.71   13.85
   7 -15   2   52.73   16.47
   7 -16  -2   58.99   13.58
  -7 -16   2   51.72   15.51
   7  16   2   81.76   17.52
  -7  16  -2   52.74   12.28
  -7  16   2   82.79   17.86
  -7 -16  -2   72.94   16.58
   7 -16   2   62.98   13.80
   7 -17  -2    3.16    7.37
  -7 -17   2    3.18    8.91
   7  17   2   15.90    9.82
  -7  17  -2    2.68    6.85
  -7  17   2    8.93    9.89
  -7 -17  -2    6.76    9.87
   7 -17   2    1.93    7.69
   7 -18  -2   26.76   11.10
  -7 -18   2   44.35   17.03
   7  18   2   35.87   17.93
  -7  18  -2   33.11   10.34
  -7  18   2   49.44   15.64
  -7 -18  -2   40.31   15.52
  -8   0   2  148.06   15.84
  -8   0  -2  142.70   20.85
   8   0  -2  133.53   21.28
   8   0   2  134.45   24.66
  -8  -1   2   12.33    5.71
  -8  -1   2   13.80   10.38
   8  -1  -2   14.95    9.20
   8   1   2   37.72   11.15
  -8   1  -2   17.82    8.60
  -8   1   2   25.85   10.90
  -8  -1  -2   25.88   10.42
   8   1  -2   14.70   11.52
   8  -1   2   38.87   10.37
  -8  -2   2   32.70   12.62
   8  -2  -2   40.25   11.75
  -8  -2   2   31.52    7.06
   8   2   2   55.71   16.17
  -8   2  -2   44.64   10.39
  -8   2   2   45.24   12.57
   8   2  -2   34.09   14.04
  -8  -2  -2   40.89   10.48
   8  -2   2   62.62   15.44
   8  -3  -2  149.74   19.38
  -8  -3   2   93.99   16.21
  -8  -3   2   79.38   11.10
   8   3   2  100.52   19.28
  -8   3  -2   93.97   15.61
  -8   3   2  103.49   18.63
   8   3  -2  109.75   18.63
   8  -3   2  157.07   21.31
  -8  -3  -2   89.01   15.27
   8  -4  -2  162.30   19.91
  -8  -4   2  148.35   18.47
  -8  -4   2  133.13   14.41
   8   4   2  178.40   27.93
  -8   4  -2  157.23   18.27
  -8   4   2  141.09   18.33
   8   4  -2  171.75   22.01
  -8  -4  -2  136.22   18.18
   8  -4   2  162.14   19.66
   8  -5  -2  178.64   21.33
  -8  -5   2  181.80   16.39
  -8  -5   2  179.38   21.34
   8   5   2  209.22   25.18
  -8   5  -2  192.79   19.72
   8   5  -2  171.90   19.80
  -8  -5  -2  199.15   23.17
  -8   5   2  196.18   25.22
   8  -5   2  204.72   22.45
   8  -6  -2   54.27   12.85
  -8  -6   2   23.70    9.02
  -8  -6   2   19.30    8.17
   8   6   2   15.90   12.11
  -8   6  -2   14.31    9.20
   8   6  -2   33.27    9.38
  -8   6   2    5.34   10.12
  -8  -6  -2    4.43   11.43
   8  -6   2   24.97   10.41
   8  -7  -2   68.90   17.52
  -8  -7   2   77.08   11.69
  -8  -7   2   83.47   10.42
   8   7   2   72.57   23.55
  -8   7  -2   98.91   13.43
  -8  -7  -2   85.44   14.46
  -8   7   2   71.51   16.30
   8   7  -2  102.35   16.74
   8  -7   2   71.97   14.77
  -8  -8   2   20.22    8.21
   8  -8  -2   42.98   13.92
  -8  -8   2   34.57    8.06
  -8  -8   2   17.87    7.76
   8   8   2   19.97   16.73
  -8   8  -2   37.72   12.37
   8   8  -2   14.92   10.16
  -8   8   2   45.89   11.49
  -8  -8  -2   24.86   10.44
   8  -8   2   35.50    9.90
   8  -9  -2  102.62   21.00
  -8  -9   2  122.09   16.22
   8   9   2  124.51   21.57
  -8   9  -2   81.27   18.21
   8   9  -2   96.24   18.92
  -8   9   2  127.85   22.23
  -8  -9  -2  102.58   16.41
   8  -9   2  105.96   17.93
   8 -10  -2   31.32   12.54
  -8 -10   2   29.76   12.13
   8  10   2   41.21   15.47
  -8  10  -2   37.05   11.47
  -8  10  -2   29.97    9.51
  -8  10   2   47.07   16.87
   8  10  -2   33.98   13.84
  -8 -10  -2   72.17   13.56
   8 -10   2   42.31   12.57
   8 -11  -2   77.63   18.02
  -8 -11   2  109.30   18.11
   8  11   2  101.33   21.68
  -8  11  -2  100.75   14.28
  -8  11  -2  110.50   19.97
   8  11  -2  107.92   15.54
  -8  11   2   81.94   18.76
  -8 -11  -2  119.93   18.82
   8 -11   2   99.41   14.23
  -8 -12   2  113.19   18.63
   8 -12  -2  123.44   21.00
   8  12   2  133.47   27.06
  -8  12  -2   99.91   15.78
  -8  12  -2  103.49   19.94
  -8  12   2  125.04   21.27
   8  12  -2  118.06   16.59
  -8 -12  -2   93.09   16.94
   8 -12   2  123.44   17.49
   8 -13  -2   25.77    9.25
  -8 -13   2   12.77    8.99
   8  13   2   10.08   14.79
  -8  13  -2   28.50    8.83
  -8  13  -2    5.23    6.99
   8  13  -2    7.31   10.41
  -8  13   2   16.71   13.95
  -8 -13  -2   13.20    9.28
   8 -13   2    7.13    7.24
  -8 -14   2    6.78    8.83
   8 -14  -2   23.53   11.39
   8  14   2   11.82   13.74
  -8  14  -2   10.42    8.74
  -8  14   2   17.95   14.35
   8  14  -2   10.51    9.84
  -8 -14  -2   14.22    9.27
   8 -14   2    1.20    8.41
   8 -15  -2   61.62   16.26
  -8 -15   2   87.32   15.43
   8  15   2   81.68   23.93
  -8  15  -2   75.68   12.47
  -8  15   2   99.43   24.02
  -8 -15  -2   74.11   16.28
   9   0  -2  146.74   19.49
  -9   0   2  125.59   17.01
  -9   0  -2  122.77   17.70
   9   0   2  252.00   28.01
   9  -1  -2   38.27   10.41
  -9  -1   2   -5.08    9.32
   9   1   2   39.46   11.55
  -9   1  -2    6.17    8.51
   9   1  -2   14.25   12.15
  -9   1   2    3.01    8.34
   9  -1   2   35.03   11.16
  -9  -1  -2   -0.62   10.74
   9  -2  -2   65.94   16.48
  -9  -2   2   75.20   15.67
   9   2   2   72.65   18.94
  -9   2  -2   77.78   13.94
  -9   2   2   72.36   13.94
   9   2  -2   71.69   16.06
  -9  -2  -2   79.09   17.13
   9  -2   2   86.69   17.33
   9  -3  -2   69.83   16.13
   9   3   2   83.79   20.99
  -9   3  -2   59.94   13.08
   9   3  -2   39.59   15.12
  -9   3   2   64.46   15.97
  -9  -3  -2   70.03   17.10
   9  -3   2   61.63   15.40
   9  -4  -2  113.32   19.12
   9   4   2  119.60   22.87
  -9   4  -2  105.26   16.26
  -9   4   2  110.93   21.12
   9   4  -2  113.05   18.56
  -9  -4  -2  118.25   20.01
   9  -4   2  143.59   20.45
   9  -5  -2   27.31   14.75
   9   5   2   75.63   21.19
  -9   5  -2   45.15   16.28
  -9   5   2   49.48   16.45
   9   5  -2   50.15   13.08
  -9  -5  -2   63.28   15.69
   9  -5   2   48.49   14.33
   9  -6  -2  277.86   34.11
  -9  -6   2  251.06   21.50
   9   6   2  273.27   33.44
  -9   6  -2  273.24   28.18
   9   6  -2  274.20   26.98
  -9   6   2  257.54   26.73
  -9  -6  -2  282.33   29.39
   9  -6   2  276.07   27.40
   9  -7  -2    2.53   12.26
  -9  -7   2    3.43    7.91
   9   7   2   50.94   15.00
  -9   7  -2   24.99    8.07
  -9   7   2    5.81    9.39
   9   7  -2    5.35    9.37
  -9  -7  -2   10.46   10.24
   9  -7   2   -0.21    8.87
   9  -8  -2   11.51   10.22
  -9  -8   2   -0.75    6.94
   9   8   2    9.56    9.69
  -9   8  -2    2.91    8.24
   9   8  -2    2.01    8.90
  -9   8   2   -1.37    8.25
  -9  -8  -2    3.02    9.03
   9  -8   2    6.55    7.35
   9  -9  -2   42.73   13.65
  -9  -9   2   44.01   12.89
   9   9   2   48.76   16.81
  -9   9  -2   35.58   11.69
  -9   9   2   40.37   17.82
   9   9  -2   47.76   13.02
  -9  -9  -2   57.57   15.43
   9  -9   2   69.47   15.43
   9 -10  -2   32.04   11.36
  -9 -10   2    8.27   10.66
   9  10   2   42.70   17.61
  -9  10  -2   16.29   11.26
   9  10  -2   22.99   10.23
  -9  10   2   31.45   14.29
  -9 -10  -2   28.32   12.61
   9 -10   2   13.27   10.57
   0   0   3  110.03    7.09
   0   0   3  107.19    8.52
   0   0   3  117.45    9.95
   0   1   3   -0.37    2.70
   0  -1   3    2.96    2.75
   0   1   3    0.11    3.17
   0   1   3    0.87    2.54
   0  -1   3   -0.37    2.38
   0  -1   3   -3.88    3.43
   0   2   3  405.57   18.64
   0   2   3  383.68   11.96
   0  -2   3  400.95   15.73
   0  -2   3  379.34   18.82
   0  -2   3  401.78   13.10
   0   2   3  381.24   16.41
   0   3   3   40.23    7.62
   0   3   3   30.61    4.43
   0  -3   3   30.24    5.87
   0  -3   3   31.83    4.81
   0  -3   3   20.20    6.62
   0   3   3   30.89    6.58
   0  -4  -3 1460.09   33.30
   0   4   3 1477.48   43.93
   0   4   3 1524.43   48.55
   0  -4   3 1507.02   48.11
   0   4  -3 1473.14   30.25
   0   5   3 8856.20  206.27
   0   5   3 8829.44  226.45
   0   5  -3 8877.06  133.15
   0   5  -3 8989.38  219.90
   0  -5   3 8569.35  210.19
   0  -5  -3 8743.19  157.28
   0  -6  -3   18.63    3.07
   0   6   3   13.86    5.70
   0   6   3   36.83    9.37
   0   6  -3   12.11    1.71
   0   6  -3   18.68    5.76
   0  -6   3   16.95    6.88
   0   7   3  587.35   23.32
   0   7   3  558.68   27.90
   0  -7   3  552.37   25.38
   0   7  -3  557.33   23.85
   0  -7  -3  563.08   13.98
   0  -8  -3  435.47   12.89
   0   8   3  459.34   18.45
   0   8   3  469.01   25.72
   0   8  -3  425.13   21.67
   0  -8   3  409.32   23.92
   0  -9  -3 4267.02   77.07
   0   9   3 4380.26  113.53
   0   9   3 4232.58  131.41
   0   9  -3 4391.22  127.13
   0  -9   3 4234.74  128.69
   0 -10  -3  198.02    8.11
   0  10   3  197.32   14.87
   0  10   3  224.27   19.21
   0  10  -3  189.44   18.31
   0 -10   3  272.72   21.82
   0 -11  -3    3.26    2.46
   0  11   3    7.24    3.75
   0  11   3    4.28    5.99
   0 -11   3    1.51    7.19
   0  11  -3   -4.02    5.00
   0 -12  -3  246.81    9.91
   0  12   3  270.16   17.85
   0  12   3  248.01   22.11
   0  12  -3  259.91   18.51
   0 -12   3  283.95   24.53
   0 -13  -3 1114.75   29.90
   0  13   3 1180.17   46.21
   0  13   3 1127.61   53.75
   0 -13   3 1123.72   55.66
   0  13  -3 1225.74   56.29
   0 -14  -3  785.67   25.62
   0  14   3  814.08   40.12
   0  14   3  802.57   54.90
   0  14  -3  774.58   38.08
   0 -14   3  838.71   56.69
   0  15   3 1038.15   41.63
   0  15   3 1052.36   57.09
   0 -15   3 1037.70   55.35
   0  15  -3 1024.70   45.16
   0 -15  -3 1033.41   32.18
   0 -16  -3   13.13    4.73
   0  16   3   11.74    7.87
   0  16   3   20.84   10.99
   0  16  -3    6.97    9.35
   0 -16   3   10.27   10.84
   0 -17  -3  897.77   32.22
   0  17   3  893.44   42.47
   0  17   3  877.40   48.44
   0  17  -3  934.41   48.45
   0 -17   3  844.88   50.57
   0  18   3  166.10   15.58
   0 -18  -3  151.31   12.22
   0  18   3  155.75   19.74
   0  18  -3  158.89   20.06
   0 -18   3  141.38   22.43
   0 -19  -3   54.20    7.23
   0 -19  -3    7.31    7.56
   0  19   3   24.07   10.21
   0 -19   3   28.54   13.38
   0  19  -3   39.58   11.87
   0 -20  -3   91.85   11.32
   0 -20  -3   79.92   15.83
   0  20   3  114.10   15.04
   0  20  -3   54.47   17.53
   0 -20   3   90.00   23.05
   0 -21  -3  541.34   42.63
   0  21   3  519.82   31.14
   0 -21   3  516.41   44.42
   0  21  -3  521.41   39.56
   0 -22  -3  170.26   26.89
   0  22   3  175.02   18.79
   0  22  -3  173.47   24.23
   0 -22   3  183.10   27.44
   0 -23  -3  166.38   22.08
   0  23   3  159.13   18.68
   0  23  -3  175.53   20.73
   0 -23   3  161.82   34.05
   0 -24  -3  216.32   30.24
   0  24   3  223.43   21.53
   0  24  -3  234.97   24.18
   0 -24   3  243.31   31.53
   1   0   3 3606.41   87.94
   1   0   3 3694.32   87.87
  -1   0   3 3597.32   74.72
  -1   0   3 3686.42   95.96
   1   0  -3 3758.05   82.04
   1   0   3 3676.73   83.78
  -1  -1   3 1537.54   47.09
   1   1   3 1572.29   46.57
   1   1   3 1556.18   40.54
   1  -1  -3 1605.33   42.16
  -1  -1   3 1610.59   40.38
   1   1   3 1553.35   40.70
   1  -1   3 1582.17   41.86
   1  -1   3 1556.25   39.76
   1  -1   3 1603.87   43.80
  -1   1   3 1618.91   51.74
  -1   1   3 1586.13   33.86
   1   1  -3 1593.98   39.21
   1   2   3  297.69   13.83
   1  -2  -3  368.30   15.28
   1   2   3  309.27   16.64
   1   2   3  304.38   12.81
  -1   2  -3  278.96   11.79
  -1  -2   3  282.03   13.07
  -1  -2   3  290.31   15.87
   1  -2   3  289.32   14.08
   1  -2   3  278.47   13.82
  -1   2   3  287.44   10.30
  -1   2   3  308.50   18.11
   1   2  -3  268.19   10.60
   1   3   3 2478.50   69.66
   1   3   3 2613.28   60.70
  -1   3  -3 2598.25   66.82
   1  -3  -3 2557.80   67.99
  -1  -3   3 2494.33   60.43
  -1  -3   3 2543.21   76.69
   1  -3   3 2535.40   54.57
  -1  -3  -3 2569.86   62.08
   1  -3   3 2517.34   69.11
  -1   3   3 2564.00   45.14
  -1   3   3 2525.89   69.24
   1   3  -3 2533.05   49.29
  -1  -4   3 1031.94   34.95
   1   4   3 1060.41   30.59
  -1   4  -3 1096.99   36.02
   1  -4  -3 1040.19   20.41
   1  -4  -3 1058.72   36.72
  -1  -4   3 1061.54   36.62
   1   4   3 1045.42   37.07
  -1  -4  -3 1046.70   27.89
   1  -4   3 1040.12   35.07
   1  -4   3 1039.26   24.21
  -1   4   3 1029.77   37.82
   1   4  -3 1022.10   22.21
  -1   5  -3  243.00   15.31
   1   5   3  244.04   11.69
   1  -5  -3  241.80    7.16
  -1  -5   3  248.19   15.43
  -1  -5   3  251.14   18.50
   1   5   3  231.55   19.50
  -1  -5  -3  247.49   12.11
   1  -5   3  255.35   18.37
   1  -5   3  242.96    8.29
  -1   5   3  261.92   17.13
   1   5  -3  235.77    6.72
   1   6   3  371.27   23.99
   1   6   3  391.40   15.10
  -1   6  -3  371.19   16.94
   1  -6  -3  375.28    8.06
  -1  -6   3  398.61   18.44
   1  -6  -3  381.66   23.32
   1  -6   3  409.27   20.71
  -1  -6  -3  379.50   13.83
   1  -6   3  404.96    9.69
  -1   6   3  401.51   21.64
   1   6  -3  381.05    7.97
   1   6  -3  340.54   19.63
   1   7   3  618.73   20.78
   1   7   3  624.40   33.86
  -1   7  -3  624.15   23.90
   1  -7  -3  604.10   29.05
   1  -7  -3  606.68   11.21
  -1  -7   3  600.57   28.52
  -1  -7  -3  603.20   18.90
   1  -7   3  639.97   29.00
   1  -7   3  627.72   12.07
  -1   7   3  618.13   24.37
   1   7  -3  628.02   27.74
   1   7  -3  605.06   10.21
   1   8   3  438.76   24.49
  -1   8  -3  476.83   21.22
   1  -8  -3  452.13   23.93
  -1  -8   3  446.28   22.37
   1  -8  -3  434.74    8.99
   1   8   3  466.08   17.58
  -1  -8  -3  459.09   14.40
   1  -8   3  451.56   23.86
  -1   8   3  449.94   20.56
   1   8  -3  479.12   28.00
   1   9   3   51.10    6.23
   1   9   3   45.68   12.69
  -1   9  -3   48.98    7.69
   1  -9  -3   40.75    9.39
   1  -9  -3   45.27    2.91
  -1  -9   3   40.71   10.87
  -1  -9  -3   52.41    5.75
  -1   9   3   40.29    7.76
   1   9  -3   49.75    8.61
   1  -9   3   42.71    9.30
   1 -10  -3  213.26   20.16
  -1 -10   3  216.89   15.84
   1  10   3  224.55   12.53
   1  10   3  300.96   22.16
  -1  10  -3  214.91   14.47
   1 -10  -3  222.24    6.96
   1 -10   3  223.52   20.65
  -1  10   3  213.15   17.02
   1  10  -3  214.73   19.50
  -1 -10  -3  217.89   11.01
   1  11   3  351.19   16.74
   1  11   3  348.30   28.09
  -1  11  -3  330.95   18.91
   1 -11  -3  332.46    8.98
   1 -11  -3  329.89   22.00
  -1 -11   3  328.99   22.09
  -1 -11  -3  332.76   12.35
  -1  11   3  347.31   18.45
   1  11  -3  331.66   24.56
   1 -11   3  333.78   22.26
   1  12   3    7.05    5.07
   1  12   3   53.25    8.27
  -1  12  -3   10.29    5.85
   1 -12  -3    0.63    7.22
   1 -12  -3    8.14    2.62
  -1 -12   3    8.04    9.47
  -1 -12  -3    7.95    4.16
  -1  12   3    8.94    5.97
   1  12  -3    2.67    8.12
   1 -13  -3 2280.43   93.82
   1  13   3 2355.51   71.70
   1  13   3 2346.64   93.15
  -1  13  -3 2251.43   77.04
   1 -13  -3 2281.84   49.01
  -1 -13   3 2269.34   89.20
  -1 -13  -3 2287.95   60.02
  -1  13   3 2431.23   87.12
   1  13  -3 2371.82   93.88
   1 -13   3 2358.03   93.17
   1  14   3 1014.93   40.79
   1  14   3  999.19   56.15
  -1  14  -3 1013.75   52.47
   1 -14  -3  962.84   27.89
   1 -14  -3  968.25   53.68
  -1 -14   3  978.71   57.00
  -1 -14  -3  988.87   32.64
   1 -14   3 1135.95   66.44
  -1  14   3 1015.98   46.73
   1  14  -3 1029.73   45.84
   1  15   3  713.75   33.30
   1  15   3  734.18   51.98
  -1  15  -3  735.62   40.92
   1 -15  -3  692.69   21.59
   1 -15  -3  686.59   40.82
  -1 -15   3  704.54   42.58
  -1 -15  -3  687.79   26.33
   1 -15   3  730.39   46.15
  -1  15   3  721.47   36.45
   1  15  -3  775.51   45.40
   1  16   3  140.00   18.11
  -1  16  -3  116.02   14.11
   1 -16  -3  134.79   20.36
  -1 -16   3   94.70   20.56
   1  16   3  129.32   14.14
   1 -16  -3  122.08    8.39
  -1 -16  -3  135.92    9.82
   1 -16   3  153.01   23.89
  -1  16   3  121.25   15.25
   1  16  -3  116.14   15.87
   1 -17  -3  547.27   39.46
   1  17   3  518.00   27.37
   1  17   3  481.47   36.03
  -1  17  -3  527.67   29.72
  -1 -17   3  551.53   38.09
   1 -17   3  467.87   38.34
  -1 -17  -3  497.38   23.14
  -1  17   3  491.55   29.90
   1  17  -3  548.35   35.71
   1  18   3   63.54   10.87
   1  18   3   85.89   17.42
  -1  18  -3   68.93   11.75
   1 -18  -3   62.79   16.39
  -1 -18   3   63.01   19.03
  -1 -18  -3   60.25    9.45
   1 -18   3   73.03   15.81
  -1  18   3   60.29   14.85
   1  18  -3   56.40   14.96
   1 -19  -3   -1.35    7.82
   1  19   3   -0.71    4.36
   1  19   3   -2.42    6.85
  -1  19  -3    0.51    5.61
  -1 -19   3    5.06    7.80
  -1 -19  -3    4.22    4.04
  -1  19   3    2.75    5.68
   1  19  -3    6.80    6.16
   1 -19   3    1.55    7.60
   1  20   3   38.79   15.25
  -1  20  -3   52.38   13.13
   1 -20  -3   40.08   14.40
  -1 -20   3   51.40   14.32
   1  20   3   38.71    9.76
  -1 -20  -3   46.16    8.83
   1 -20   3   27.02   14.10
  -1  20   3   44.46   12.49
   1  20  -3   26.53   10.82
   1  21   3   39.07   10.19
   1  21   3   28.78   12.62
  -1  21  -3   39.74   10.99
   1 -21  -3   30.84   14.51
  -1 -21   3   34.91   18.22
  -1 -21  -3   36.64    9.64
   1 -21   3   43.35   14.65
  -1  21   3   37.78   13.05
   1  21  -3   38.66   10.71
  -1 -22   3  349.85   37.57
   1  22   3  357.25   26.99
   1  22   3  364.06   37.90
  -1  22  -3  366.26   28.72
   1 -22  -3  347.55   36.31
  -1 -22  -3  335.14   21.39
   1 -22   3  388.55   42.20
  -1  22   3  359.72   33.38
   1  22  -3  355.45   28.25
   1  23   3  165.64   22.44
  -1  23  -3  196.02   25.03
   1 -23  -3  194.71   26.72
  -1 -23   3  174.75   28.17
   1 -23   3  136.20   26.59
  -1  23   3  165.80   24.45
   1  23  -3  158.55   20.58
  -1  24  -3   59.91   12.79
   1 -24  -3   42.88   13.25
  -1 -24   3   69.13   20.72
  -1 -24  -3   27.03    9.79
   1 -24   3   46.90   16.48
  -1  24   3   46.48   15.61
   1  24  -3   53.65   12.20
   2   0  -3  122.78    8.17
  -2   0  -3  130.13    7.47
   2   0   3  113.46    9.06
  -2   0   3  115.73    6.14
  -2   0   3  123.15   11.60
   2   0   3  117.80    9.84
   2   1   3  540.89   21.17
  -2   1  -3  497.63   16.49
   2   1   3  531.40   20.82
   2  -1  -3  520.10   20.93
  -2  -1   3  532.02   15.88
  -2  -1   3  522.68   24.44
  -2  -1  -3  517.70   14.16
   2  -1   3  530.08   24.34
   2  -1   3  522.67   19.02
  -2   1   3  513.47   26.95
  -2   1   3  534.49   12.78
   2   1  -3  534.54   18.43
   2   2   3 1125.13   37.35
   2   2   3 1129.69   26.20
  -2   2  -3 1102.83   29.54
   2  -2  -3 1107.43   33.68
  -2  -2   3 1100.36   29.41
  -2  -2   3 1111.08   39.56
  -2  -2  -3 1081.04   34.88
   2  -2   3 1093.44   37.27
   2  -2   3 1111.39   31.44
  -2   2   3 1105.92   21.09
  -2   2   3 1090.59   39.24
   2   2  -3 1085.28   26.83
   2   3   3  867.06   32.15
   2   3   3  848.72   20.90
  -2   3  -3  846.35   24.04
  -2  -3   3  850.71   34.27
   2  -3  -3  850.97   28.53
  -2  -3   3  843.87   25.95
  -2  -3  -3  838.34   31.42
   2  -3   3  851.68   32.37
  -2   3   3  845.77   14.64
  -2   3   3  862.45   32.34
   2   3  -3  869.65   22.50
   2  -3   3  858.05   25.86
   2   4   3  199.63   15.45
   2  -4  -3   81.78   11.25
   2   4   3  114.77    6.65
  -2   4  -3  105.34    8.23
  -2  -4   3  111.96   10.21
  -2  -4   3  126.76   14.47
  -2  -4  -3  118.85   11.29
   2  -4   3  164.40    9.39
   2  -4   3  126.40   12.12
  -2   4   3  114.45   12.23
   2   4  -3  117.29    6.77
  -2  -5   3 5219.85  126.84
   2   5   3 5286.96  101.84
   2  -5  -3 6225.63  160.40
  -2  -5   3 4834.01  146.85
  -2   5  -3 5312.22  122.48
   2   5   3 5280.89  150.47
  -2  -5  -3 5411.47  132.96
   2  -5   3 5234.43  105.53
   2  -5   3 5199.80  155.61
  -2   5   3 5179.66  154.05
   2   5  -3 5165.75   91.98
   2   6   3 1331.93   52.06
   2   6   3 1376.51   31.28
  -2   6  -3 1351.79   39.22
  -2  -6   3 1361.45   47.21
  -2  -6   3 1318.31   48.75
   2  -6  -3 1648.32   59.16
   2  -6   3 1370.36   33.75
  -2  -6  -3 1351.36   41.73
   2  -6   3 1353.73   55.59
  -2   6   3 1360.96   48.63
   2   6  -3 1341.08   26.30
   2   7   3  426.82   29.21
   2   7   3  378.29   13.37
  -2   7  -3  362.04   20.31
  -2  -7   3  360.64   19.53
   2  -7  -3  506.87   24.36
  -2  -7   3  384.23   21.89
  -2  -7  -3  338.46   17.41
   2  -7   3  364.56   22.19
   2  -7   3  362.33   12.41
  -2   7   3  353.01   20.98
   2   7  -3  362.21    9.30
   2   8   3 2886.88   61.03
  -2   8  -3 2931.83   81.94
  -2  -8   3 2935.77   86.66
   2  -8  -3 3296.36   99.44
   2   8   3 3031.87  101.51
  -2  -8  -3 2890.91   71.78
   2  -8   3 3080.31  107.26
   2  -8   3 2934.51   52.77
  -2   8   3 2940.87   90.20
   2   8  -3 2847.12   47.62
   2   8  -3 2947.69   94.07
   2   9   3  751.04   38.48
   2   9   3  763.63   21.01
   2  -9  -3  800.38   37.79
  -2  -9   3  772.66   33.20
  -2   9  -3  766.24   28.49
  -2  -9  -3  788.71   28.35
   2  -9   3  717.74   15.71
   2  -9   3  784.93   44.44
  -2   9   3  778.86   33.45
   2   9  -3  738.77   15.36
   2   9  -3  788.47   35.86
   2  10   3  586.82   38.28
   2  10   3  594.46   18.28
  -2  10  -3  588.61   23.66
  -2 -10   3  595.66   29.78
   2 -10  -3  591.61   33.43
  -2  10   3  588.60   33.14
   2  10  -3  582.73   32.23
   2 -10   3  572.77   31.79
  -2 -10  -3  606.30   20.83
   2  11   3  190.29   10.27
   2  11   3  183.96   18.86
  -2  11  -3  184.86   14.13
   2 -11  -3  196.26   20.98
  -2 -11   3  188.89   21.64
  -2 -11  -3  189.03   11.04
   2 -11   3  200.87   19.66
  -2  11   3  187.32   19.23
   2  11  -3  180.73   16.89
   2  12   3  537.40   20.10
   2  12   3  580.70   39.88
  -2  12  -3  521.85   26.64
  -2 -12   3  604.63   33.35
   2 -12  -3  537.42   39.34
  -2 -12  -3  547.49   20.72
  -2  12   3  527.57   31.19
   2  12  -3  538.59   30.38
   2 -12   3  506.45   35.93
   2  13   3 2168.66   90.25
  -2  13  -3 2196.77   82.07
   2 -13  -3 2204.03   91.42
  -2 -13   3 2232.88   91.98
   2  13   3 2167.92   59.78
  -2 -13  -3 2156.53   60.32
   2 -13   3 2269.48   99.77
  -2  13   3 2383.58   87.35
   2  13  -3 2244.66   83.75
   2  14   3 1931.31   57.99
   2  14   3 2021.86  103.04
  -2  14  -3 2059.92   80.86
  -2 -14   3 1889.64   89.80
   2 -14  -3 1939.91   90.09
  -2 -14  -3 1885.57   62.08
   2 -14   3 1990.18   91.19
  -2  14   3 1997.88   82.78
   2  14  -3 1990.29   79.31
   2  15   3  695.05   28.10
   2  15   3  731.52   44.73
  -2  15  -3  693.76   35.44
   2 -15  -3  763.33   50.22
  -2 -15   3  745.14   51.57
  -2 -15  -3  729.71   31.88
   2 -15   3  732.43   47.49
  -2  15   3  731.67   42.08
   2  15  -3  722.47   42.88
   2  16   3   50.87    8.14
   2 -16  -3   59.43   13.47
   2  16   3   31.95   16.77
  -2  16  -3   61.72   13.52
  -2 -16   3   53.19   14.61
   2 -16   3   98.61   17.33
  -2 -16  -3   44.52    7.67
  -2  16   3   40.85   12.59
   2  16  -3   64.48   11.08
   2  17   3  463.69   22.95
   2  17   3  483.21   35.75
  -2  17  -3  475.60   28.13
   2 -17  -3  488.98   38.77
  -2 -17   3  467.62   36.07
  -2 -17  -3  456.62   21.14
   2 -17   3  454.03   36.57
  -2  17   3  491.50   34.32
   2  17  -3  472.08   29.08
   2  18   3  149.59   13.20
   2  18   3  133.90   24.28
  -2  18  -3  128.06   16.45
   2 -18  -3  147.48   19.46
  -2 -18   3  114.91   26.60
   2 -18   3  108.38   25.70
  -2  18   3  161.07   21.44
   2  18  -3  141.72   16.61
  -2 -18  -3  142.49   15.31
   2  19   3  209.21   15.70
   2  19   3  231.89   23.87
  -2  19  -3  201.62   23.55
   2 -19  -3  209.14   22.06
  -2 -19   3  224.81   26.61
  -2 -19  -3  207.70   18.69
   2 -19   3  190.30   30.28
  -2  19   3  234.64   21.87
   2  19  -3  215.10   24.00
  -2  20  -3   30.25    9.76
  -2 -20   3   29.98   15.49
   2 -20  -3   27.52   12.94
   2  20   3   21.78   11.50
  -2 -20  -3   19.64    8.90
  -2  20   3   28.75   13.02
   2  20  -3   33.53    9.56
   2 -20   3   25.61   12.87
   2  21   3  203.62   29.00
  -2  21  -3  203.90   26.49
   2 -21  -3  215.41   27.21
  -2 -21   3  222.49   28.88
  -2 -21  -3  189.33   16.04
   2 -21   3  207.94   27.77
  -2  21   3  210.50   27.38
   2  21  -3  210.48   19.77
   2  22   3  288.71   29.36
  -2  22  -3  286.06   24.76
   2 -22  -3  296.42   32.26
  -2 -22   3  282.68   35.66
  -2 -22  -3  299.55   25.26
   2 -22   3  286.20   32.08
  -2  22   3  291.84   31.47
   2  22  -3  300.61   29.83
   2  23   3   11.33    9.88
  -2  23  -3    4.86   10.91
   2 -23  -3   13.00   10.77
  -2 -23   3   32.58   15.10
  -2 -23  -3    2.85    6.71
   2 -23   3    8.79   13.02
  -2  23   3   11.85   11.12
   2  23  -3    5.91   10.21
  -3   0  -3  667.45   16.26
   3   0   3  664.21   28.22
   3   0   3  676.99   28.10
   3   0  -3  695.45   22.91
  -3   0   3  673.65   17.49
  -3   0   3  671.12   31.11
   3   1   3  253.40   15.70
  -3   1  -3  251.86    9.30
   3  -1  -3  255.00   15.33
  -3  -1   3  256.15    9.90
  -3  -1   3  259.93   18.03
   3  -1   3  259.22   15.58
  -3  -1  -3  271.68   16.51
  -3  -1  -3  255.42    7.85
   3  -1   3  244.65   13.70
  -3   1   3  258.33   17.69
  -3   1   3  244.84    7.39
   3   1  -3  267.22   12.53
   3   2   3 1987.96   65.61
  -3   2  -3 2015.25   43.00
   3  -2  -3 1916.81   53.82
  -3  -2   3 1986.85   48.03
  -3  -2   3 1965.17   73.86
   3  -2   3 1953.14   63.80
  -3  -2  -3 1892.06   58.47
  -3  -2  -3 1913.78   33.67
   3  -2   3 1967.40   57.28
  -3   2   3 1916.62   65.69
  -3   2   3 1924.66   30.30
   3   2  -3 1969.46   51.28
   3   3   3 1410.76   48.70
  -3   3  -3 1405.63   34.45
   3  -3  -3 1428.16   45.48
  -3  -3   3 1451.85   37.92
  -3  -3   3 1464.46   56.39
  -3  -3  -3 1321.67   24.19
   3  -3   3 1462.19   44.19
   3  -3   3 1387.32   49.50
  -3   3   3 1411.57   57.74
   3   3  -3 1424.17   37.19
  -3  -3  -3 1481.93   46.51
  -3   4  -3 1677.63   43.41
   3   4   3 1730.33   66.27
   3  -4  -3 1677.98   53.35
  -3  -4   3 1682.28   60.56
  -3  -4   3 1689.90   47.23
  -3  -4  -3 1726.24   58.28
  -3  -4  -3 1658.50   28.45
   3  -4   3 1640.35   43.52
   3  -4   3 1723.05   66.38
  -3   4   3 1665.95   60.30
   3   4  -3 1645.07   38.37
   3   5   3  990.13   42.23
  -3   5  -3  917.07   26.55
   3  -5  -3 1015.33   43.66
  -3  -5   3  960.74   40.53
  -3  -5   3  995.55   35.63
   3  -5   3  990.32   30.99
  -3  -5  -3 1045.57   40.91
   3  -5   3 1030.68   48.85
  -3   5   3  991.26   42.23
   3   5  -3  978.56   26.38
   3   6   3  495.07   32.50
  -3   6  -3  464.89   19.54
   3  -6  -3  578.18   25.76
  -3  -6   3  458.94   23.71
  -3  -6   3  483.63   25.69
  -3  -6  -3  465.95   21.40
   3  -6   3  476.79   17.82
   3  -6   3  481.73   31.57
  -3   6   3  438.88   25.76
   3   6  -3  463.24   14.97
   3   7   3  225.30   20.07
  -3   7  -3  262.35   15.19
  -3  -7   3  221.75   17.97
  -3  -7   3  247.75   19.13
  -3  -7  -3  241.12   14.23
   3  -7   3  243.97   12.02
   3  -7   3  227.55   19.51
  -3   7   3  221.16   18.81
   3   7  -3  229.40    9.96
  -3   8  -3 1582.36   43.90
   3   8   3 1664.31   65.36
   3  -8  -3 1651.41   66.07
  -3  -8   3 1627.90   53.10
  -3  -8   3 1639.50   61.68
  -3  -8  -3 1626.18   50.09
   3  -8   3 1580.14   37.27
   3  -8   3 1600.67   63.83
  -3   8   3 1601.78   61.64
   3   8  -3 1593.54   35.55
   3   9   3   25.95    9.09
  -3   9  -3   10.90    5.73
   3  -9  -3   21.70    6.74
  -3  -9   3    0.96    5.84
   3  -9   3   12.82    8.45
  -3  -9  -3    7.29    4.72
   3  -9   3    1.46    3.49
  -3   9   3    8.78    8.06
   3   9  -3    4.62    2.80
   3   9  -3    7.65    5.94
   3  10   3  114.61   15.22
  -3  10  -3  117.73   10.49
   3 -10  -3  124.70   14.90
  -3 -10   3  111.68   15.69
   3 -10   3  160.55   19.55
  -3 -10  -3  112.01   12.22
   3 -10   3  111.12    6.45
  -3  10   3  118.94   18.97
   3  10  -3  115.94    6.97
   3  10  -3  139.66   16.68
   3  11   3  323.49   26.08
  -3  11  -3  304.37   20.21
   3 -11  -3  308.23   24.57
  -3 -11   3  332.49   25.68
  -3 -11  -3  318.06   17.47
   3 -11   3  329.21   25.80
  -3  11   3  317.66   28.90
   3  11  -3  350.84   23.20
   3  12   3  128.68   21.91
  -3  12  -3  123.66   12.38
   3 -12  -3  144.92   17.63
  -3 -12   3  106.87   16.26
  -3 -12  -3  100.74   14.08
  -3  12   3   80.47   16.11
   3  12  -3  102.11   14.89
  -3  13  -3 1895.09   72.82
   3 -13  -3 1873.45   87.11
  -3 -13   3 1910.69   81.01
   3  13   3 1866.79   86.35
  -3 -13  -3 1825.13   60.15
   3 -13   3 1928.10   86.77
  -3  13   3 1981.67   93.25
   3  13  -3 1956.15   85.92
   3  14   3    9.28   11.97
  -3  14  -3   52.20    9.58
   3 -14  -3   -6.66   13.73
  -3 -14   3   -1.17   14.83
   3 -14   3   85.53   13.94
  -3 -14  -3   11.82    8.68
   3  14  -3   32.65   12.77
  -3  15  -3  569.75   29.60
   3 -15  -3  541.95   35.76
  -3 -15   3  537.95   38.38
   3  15   3  558.37   44.60
  -3 -15  -3  564.34   29.49
   3 -15   3  560.05   41.21
  -3  15   3  601.27   39.71
   3  15  -3  579.12   38.98
   3  16   3   71.41   15.59
  -3  16  -3   57.03   14.66
   3 -16  -3   50.05   15.29
  -3 -16   3   55.52   16.52
   3 -16   3   99.88   20.70
  -3 -16  -3   70.32   12.13
  -3  16   3  166.05   19.98
   3  16  -3   54.99   13.62
   3  17   3  178.67   23.01
  -3  17  -3  206.37   18.39
   3 -17  -3  220.77   25.33
  -3 -17   3  170.30   22.97
  -3 -17  -3  195.81   18.48
   3 -17   3  175.64   25.19
  -3  17   3  208.28   27.49
   3  17  -3  198.55   19.49
   3  18   3   46.10   16.36
  -3  18  -3   44.52   10.26
   3 -18  -3   44.77   12.35
  -3 -18   3   40.09   18.18
   3 -18   3   43.85   18.64
  -3 -18  -3   44.67    8.51
  -3  18   3   53.46   13.26
   3  18  -3   24.13   12.92
   3  19   3   59.27   15.76
  -3  19  -3   43.75   12.97
   3 -19  -3   37.36   14.37
  -3 -19   3   41.40   14.73
  -3 -19  -3   48.13    8.71
   3 -19   3   36.61   14.71
  -3  19   3   37.24   16.13
   3  19  -3   31.74   11.15
   3  20   3    6.76    8.30
  -3  20  -3    7.97    7.89
   3 -20  -3   -4.59    7.39
  -3 -20   3   -0.31   11.86
  -3 -20  -3    2.67    7.03
   3 -20   3    4.20   10.99
  -3  20   3   10.87    9.04
   3  20  -3    8.84    7.82
  -3  21  -3  131.38   16.24
   3 -21  -3  104.08   22.34
  -3 -21   3  123.15   26.85
   3  21   3  123.09   20.70
  -3 -21  -3  126.17   14.37
   3 -21   3  135.47   27.26
  -3  21   3  116.00   20.77
   3  21  -3  138.72   16.44
   3  22   3  177.89   28.76
  -3  22  -3  174.45   20.73
   3 -22  -3  150.95   25.50
  -3 -22   3  179.71   28.27
  -3 -22  -3  161.49   20.23
   3 -22   3  170.20   30.85
  -3  22   3  161.58   23.03
   3  22  -3  146.25   19.02
   3  23   3   73.70   20.25
  -3  23  -3   59.67   18.55
   3 -23  -3   61.47   14.72
  -3 -23   3   81.51   21.28
  -3 -23  -3   84.35   13.46
   3 -23   3   83.09   22.93
  -3  23   3   64.30   20.72
   3  23  -3   68.54   16.73
  -4   0  -3  459.14   10.71
  -4   0  -3  457.88   25.79
   4   0   3  484.55   26.70
   4   0  -3  457.89   22.38
  -4   0   3  465.91   12.86
  -4   0   3  472.31   27.39
   4   1   3  186.48   14.64
  -4   1  -3  181.34    6.39
   4  -1  -3  197.31   12.75
  -4  -1   3  203.26    9.78
  -4  -1   3  216.41   16.88
  -4  -1  -3  178.04    5.43
  -4  -1  -3  182.85   15.49
   4  -1   3  200.49   15.60
  -4   1   3  194.05    6.83
  -4   1   3  189.04   17.42
   4   1  -3  189.73   11.31
   4  -1   3  198.40   13.87
   4   2   3  458.84   28.84
  -4   2  -3  467.03   14.19
   4  -2  -3  458.77   24.87
  -4  -2   3  483.81   31.73
  -4  -2   3  477.79   16.15
  -4  -2  -3  470.22   24.77
   4  -2   3  472.58   25.00
  -4   2   3  462.26   27.14
   4   2  -3  458.15   20.85
   4  -2   3  471.22   30.35
   4   3   3  399.86   24.06
  -4   3  -3  392.36   13.65
   4  -3  -3  406.56   26.38
  -4  -3   3  400.15   17.37
  -4  -3   3  419.07   29.21
  -4  -3  -3  398.87   22.54
   4  -3   3  408.47   27.52
   4  -3   3  406.98   19.33
  -4   3   3  437.17   30.67
   4   3  -3  429.91   20.11
   4   4   3 1177.55   49.34
   4  -4  -3 1171.55   46.27
  -4  -4   3 1163.90   37.90
  -4  -4   3 1195.08   56.55
  -4   4  -3 1160.40   31.18
  -4  -4  -3 1220.81   51.22
   4  -4   3 1211.49   44.57
   4  -4   3 1250.39   55.23
  -4   4   3 1160.58   58.01
   4   4  -3 1203.84   37.81
   4   5   3 2254.64   92.85
  -4   5  -3 2240.20   55.80
   4  -5  -3 2348.03   78.67
  -4  -5   3 2204.59   66.51
  -4  -5   3 2280.82   88.45
  -4  -5  -3 2169.88   72.24
   4  -5   3 2244.19   69.07
   4  -5   3 2201.83   83.07
  -4   5   3 2304.44   94.57
   4   5  -3 2218.50   59.22
   4   6   3 1959.44   77.89
  -4   6  -3 1950.49   53.69
   4  -6  -3 1925.86   69.98
  -4  -6   3 1961.57   60.14
  -4  -6   3 1999.56   72.58
   4  -6   3 2008.48   76.38
   4  -6   3 1883.76   53.14
  -4   6   3 1953.73   77.14
   4   6  -3 1972.57   52.99
  -4  -6  -3 2035.33   73.14
   4   7   3  903.58   45.83
  -4   7  -3  891.53   30.86
   4  -7  -3 1086.71   49.09
  -4  -7   3  896.76   39.36
  -4  -7   3  902.75   42.55
  -4  -7  -3  901.81   35.81
   4  -7   3  882.08   31.31
   4  -7   3  925.30   51.67
  -4   7   3  919.46   46.11
   4   7  -3  910.65   29.01
   4   8   3  182.22   20.38
  -4  -8   3  196.09   18.91
  -4  -8   3  200.76   17.52
  -4   8  -3  179.11   11.98
   4  -8   3  195.30   12.82
   4  -8   3  203.03   24.00
  -4   8   3  223.36   19.53
   4   8  -3  208.10   12.17
  -4  -8  -3  208.46   18.53
   4   9   3  462.58   36.20
  -4   9  -3  408.67   21.12
   4  -9  -3  453.04   28.45
  -4  -9   3  381.17   28.35
   4  -9   3  398.76   17.42
  -4  -9  -3  429.34   23.78
   4  -9   3  379.56   29.40
  -4   9   3  421.74   29.79
   4   9  -3  416.97   17.16
   4  10   3 1061.34   54.10
  -4  10  -3 1069.05   40.38
   4 -10  -3 1227.65   54.27
  -4 -10   3 1064.71   52.40
   4 -10   3 1011.89   34.09
   4 -10   3 1044.74   62.37
  -4  10   3 1098.90   53.54
   4  10  -3 1027.41   31.76
   4  10  -3 1111.49   57.05
  -4 -10  -3 1053.21   43.24
   4  11   3  440.21   33.52
  -4  11  -3  409.58   27.28
   4 -11  -3  574.98   39.75
  -4 -11   3  405.07   30.21
  -4 -11  -3  453.43   29.43
   4 -11   3  408.94   17.69
   4 -11   3  419.61   33.90
  -4  11   3  449.04   33.75
   4  11  -3  416.41   17.23
   4  11  -3  458.80   29.25
   4  12   3  794.85   61.04
  -4 -12   3  820.95   52.00
  -4  12  -3  803.93   42.45
  -4 -12  -3  829.00   41.71
   4 -12   3  827.90   50.84
  -4  12   3  790.25   50.61
   4  12  -3  806.71   48.05
   4  12  -3  738.15   26.33
   4  13   3 3384.68  156.68
  -4  13  -3 3233.69  111.01
   4 -13  -3 3243.14  130.27
  -4 -13   3 3339.24  144.60
  -4 -13  -3 3188.84  114.87
   4 -13   3 3244.63  140.05
  -4  13   3 3717.36  159.25
   4  13  -3 3276.14  135.25
  -4  14  -3  687.11   41.14
   4  14   3  694.39   52.95
   4 -14  -3  754.09   49.48
  -4 -14   3  746.38   47.06
   4 -14   3 1015.87   62.02
  -4  14   3  746.49   53.54
   4  14  -3  708.68   41.74
  -4 -14  -3  702.66   42.75
   4  15   3  205.33   25.79
  -4  15  -3  185.93   22.69
   4 -15  -3  188.14   25.46
  -4 -15   3  176.74   24.44
  -4 -15  -3  184.05   21.17
   4 -15   3  351.42   32.27
  -4  15   3  306.91   28.36
   4  15  -3  198.69   22.20
   4  16   3  592.44   42.35
   4 -16  -3  527.10   39.42
  -4 -16   3  570.00   48.29
  -4  16  -3  521.59   34.44
   4 -16   3  547.82   49.46
  -4  16   3  615.02   43.69
   4  16  -3  547.43   33.72
  -4 -16  -3  548.26   33.52
   4  17   3  189.43   28.54
  -4  17  -3  172.67   21.42
   4 -17  -3  186.49   21.77
  -4 -17   3  193.74   24.76
  -4 -17  -3  172.62   16.56
   4 -17   3  191.20   24.05
  -4  17   3  253.20   30.25
   4  17  -3  175.44   22.78
   4  18   3   66.91   17.00
  -4  18  -3   25.81   13.20
   4 -18  -3   49.82   12.70
  -4 -18   3   59.28   14.22
   4 -18   3   43.45   14.27
  -4  18   3   32.98   15.38
   4  18  -3   46.56   13.88
  -4 -18  -3   51.19    9.82
   4  19   3   52.56   13.56
  -4  19  -3   29.71   12.43
   4 -19  -3   29.70   13.77
  -4 -19   3   40.57   17.11
  -4 -19  -3   31.45   11.16
   4 -19   3   23.75   16.51
  -4  19   3   40.29   16.34
   4  19  -3   38.03    9.96
   4  20   3   24.55   12.53
  -4  20  -3   31.02   12.66
   4 -20  -3   27.51   11.20
  -4 -20   3   40.62   15.79
  -4 -20  -3   22.84    8.93
   4 -20   3   18.65   15.97
  -4  20   3   21.14   13.74
   4  20  -3   38.90   11.89
   4  21   3  127.73   20.72
  -4  21  -3  119.63   19.64
   4 -21  -3  106.90   21.18
  -4 -21   3  116.75   22.41
  -4 -21  -3  112.19   18.82
   4 -21   3   79.64   22.14
  -4  21   3  130.18   21.96
   4  21  -3  116.25   15.57
   4  22   3  128.13   26.48
  -4  22  -3  118.26   17.55
   4 -22  -3  114.31   17.32
  -4 -22   3  118.32   25.13
  -4 -22  -3  118.03   18.93
   4 -22   3  110.97   21.82
  -4  22   3   92.70   28.27
   4  22  -3  113.15   19.24
   5   0   3   18.42    7.63
   5   0  -3   15.94    6.45
  -5   0   3   18.95    3.84
  -5   0   3   17.34    8.77
  -5   0  -3   28.35    7.98
   5   1   3  673.33   37.84
  -5   1  -3  630.76   33.91
   5  -1  -3  615.69   30.83
  -5  -1   3  642.84   36.48
  -5  -1   3  609.58   19.30
   5  -1   3  674.02   35.81
  -5   1   3  652.22   41.75
   5   1  -3  637.83   29.21
  -5  -1  -3  596.12   32.14
   5   2   3  691.08   36.89
  -5   2  -3  685.94   16.64
  -5   2  -3  728.00   43.09
   5  -2  -3  702.55   35.82
  -5  -2   3  700.63   22.72
  -5  -2   3  710.26   37.11
  -5  -2  -3  731.01   35.26
   5  -2   3  717.47   32.40
  -5   2   3  666.56   37.41
   5   2  -3  702.01   27.61
  -5   3  -3  204.51    9.86
   5   3   3  213.76   20.15
   5  -3  -3  270.06   21.43
  -5  -3   3  198.60   12.67
  -5  -3   3  219.37   22.51
  -5  -3  -3  234.50   22.82
   5  -3   3  237.23   19.39
   5  -3   3  244.33   24.61
  -5   3   3  207.13   20.98
   5   3  -3  208.29   14.03
   5   4   3  409.71   33.26
  -5   4  -3  360.93   13.57
   5  -4  -3  375.47   22.98
  -5  -4   3  359.10   18.94
  -5  -4   3  401.41   25.46
   5  -4   3  373.23   25.00
  -5  -4  -3  358.88   31.24
   5  -4   3  381.45   27.08
  -5   4   3  357.50   28.54
   5   4  -3  371.79   21.02
   5   5   3  888.80   46.92
  -5   5  -3  879.80   26.28
   5  -5  -3  957.44   44.28
  -5  -5   3  874.56   34.45
  -5  -5   3  862.91   44.76
  -5  -5  -3  922.33   47.49
   5  -5   3  859.92   33.67
  -5   5   3  924.26   53.69
   5   5  -3  900.66   35.66
   5  -5   3  900.89   52.17
   5   6   3  195.07   21.54
  -5   6  -3  208.01   12.55
   5  -6  -3  202.53   19.98
  -5  -6   3  207.21   14.51
  -5  -6   3  239.83   23.27
  -5  -6  -3  236.50   18.41
   5  -6   3  214.64   14.93
   5  -6   3  241.33   20.53
  -5   6   3  228.71   22.96
   5   6  -3  220.37   15.36
   5   7   3   50.84   17.30
  -5   7  -3   62.34    6.71
   5  -7  -3   64.19   12.06
  -5  -7   3   52.56    9.49
  -5  -7   3   53.07   14.12
   5  -7   3   68.03   10.34
   5  -7   3   72.78   16.10
  -5   7   3   70.17   13.52
   5   7  -3   76.09    9.68
  -5  -7  -3   68.07   11.07
   5   8   3  180.31   20.50
  -5   8  -3  176.81   11.01
   5  -8  -3  164.69   19.24
  -5  -8   3  192.73   17.65
  -5  -8   3  187.19   19.66
  -5  -8  -3  174.65   17.61
   5  -8   3  194.36   14.81
  -5   8   3  211.59   25.94
   5   8  -3  186.90   14.09
   5  -8   3  187.53   24.52
   5   9   3   31.62   12.30
  -5   9  -3   23.12    7.83
   5  -9  -3   20.22   14.35
  -5  -9   3   44.30   10.59
  -5  -9   3   38.23   11.91
   5  -9   3   20.49    7.98
   5  -9   3   41.23   14.05
  -5   9   3   27.18   12.42
   5   9  -3   41.26    7.58
  -5  -9  -3   32.30    9.65
   5  10   3 1049.09   64.08
  -5  10  -3 1028.07   38.79
   5 -10  -3 1043.61   53.97
  -5 -10   3 1013.29   44.91
  -5 -10  -3 1031.68   45.81
   5 -10   3 1009.03   53.91
   5 -10   3 1013.43   37.24
  -5  10   3 1085.39   57.51
   5  10  -3 1009.84   37.73
   5  10  -3 1042.79   56.00
  -5  11  -3   38.67   11.33
   5  11   3   37.96   18.96
  -5 -11   3   35.01   14.54
  -5 -11  -3   71.10   14.23
   5 -11   3   51.75   14.16
   5 -11   3   55.29    9.09
   5  11  -3   71.25    8.77
   5  11  -3   76.41   12.58
   5  12   3  368.97   32.55
  -5  12  -3  329.67   23.30
   5 -12  -3  356.82   30.69
  -5 -12   3  331.48   26.45
  -5 -12  -3  367.63   29.48
   5 -12   3  401.58   38.22
   5 -12   3  323.60   20.14
  -5  12   3  334.33   32.95
   5  12  -3  366.51   31.90
   5  12  -3  329.55   18.73
   5  13   3  461.44   37.90
  -5  13  -3  432.02   24.27
   5 -13  -3  436.04   39.12
  -5 -13   3  455.52   38.36
   5 -13   3  448.80   36.07
  -5  13   3  490.23   45.28
   5  13  -3  438.64   34.54
  -5 -13  -3  440.09   27.88
  -5  14  -3    9.77    9.26
   5  14   3    3.87   11.41
   5 -14  -3   14.26   10.47
  -5 -14   3    8.55   10.48
  -5 -14  -3   24.23    8.58
   5 -14   3    8.83   11.08
  -5  14   3   67.47   14.56
   5  14  -3   24.17    9.17
   5  15   3   -5.65   12.53
  -5  15  -3    7.63    6.52
   5 -15  -3    5.53    8.33
  -5 -15   3   12.62   10.82
   5 -15   3   10.43    9.03
  -5  15   3   15.81   12.41
   5  15  -3   12.22    7.60
  -5 -15  -3    6.31    6.85
  -5  16  -3   14.62    9.46
   5  16   3    8.25   14.62
   5 -16  -3   17.58   10.09
  -5 -16   3   24.22   13.13
  -5 -16  -3   19.00    9.98
   5 -16   3   14.55   11.09
  -5  16   3   33.22   14.58
   5  16  -3   20.10    8.86
   5  17   3   44.18   14.49
  -5  17  -3   40.14   12.24
   5 -17  -3   32.45   12.40
  -5 -17   3   47.03   13.61
  -5 -17  -3   36.54   10.52
   5 -17   3   40.35   13.41
  -5  17   3   29.95   15.25
   5  17  -3   50.47   10.71
  -5  18  -3   10.31    7.64
   5  18   3    0.39   11.06
   5 -18  -3   13.10    9.33
  -5 -18   3   18.72   10.45
  -5 -18  -3    7.23    9.41
   5 -18   3   15.44   12.50
  -5  18   3   17.76   11.89
   5  18  -3   18.39    9.64
   5  19   3   50.02   15.75
  -5  19  -3   48.89   11.52
   5 -19  -3   53.73   16.12
  -5 -19   3   35.81   15.20
  -5 -19  -3   57.78   11.24
   5 -19   3   46.71   18.41
  -5  19   3   57.12   15.96
   5  19  -3   49.90   14.18
   5  20   3   18.34   12.55
  -5  20  -3   23.70   10.14
   5 -20  -3    6.99   14.14
  -5 -20   3   48.54   13.83
  -5 -20  -3   34.95    9.60
   5 -20   3    6.60   12.94
  -5  20   3   22.00   17.26
   5  20  -3   33.50    9.19
  -6   0  -3   81.78   13.90
   6   0   3  121.42   17.76
   6   0  -3   82.91   14.28
  -6   0   3   86.04   18.14
  -6   1  -3  178.43   18.35
   6  -1  -3  161.66   14.67
  -6  -1   3  154.62   10.50
  -6  -1   3  160.98   18.92
   6   1   3  171.52   18.03
  -6  -1  -3  166.04   21.77
   6  -1   3  147.50   16.96
  -6   1   3  163.49   21.93
   6   1  -3  162.06   16.57
  -6   2  -3  110.77   16.56
   6   2   3  139.40   16.51
   6  -2  -3  122.03   17.31
  -6  -2   3  105.39    9.24
  -6  -2   3  117.02   17.06
  -6  -2  -3  133.03   16.30
   6  -2   3  156.97   18.35
  -6   2   3  126.88   21.02
   6   2  -3  134.46   12.47
  -6   3  -3  212.60   23.15
   6  -3  -3  209.06   21.92
  -6  -3   3  207.31   13.10
  -6  -3   3  237.79   26.24
   6   3   3  216.31   23.23
  -6  -3  -3  227.29   21.63
   6  -3   3  244.36   22.78
  -6   3   3  239.39   27.03
   6   3  -3  216.26   19.06
   6   4   3  195.25   21.36
  -6   4  -3  104.14   16.24
   6  -4  -3   85.94   14.23
  -6  -4   3   77.59   10.72
  -6  -4   3  105.39   15.07
  -6   4  -3   78.18    7.29
  -6  -4  -3  113.67   17.72
   6  -4   3   99.14   14.19
  -6   4   3  105.76   17.18
   6   4  -3   96.41   13.62
  -6   5  -3 1060.57   31.94
   6  -5  -3 1329.45   65.12
  -6  -5   3 1161.08   43.63
  -6  -5   3 1212.87   64.05
   6   5   3 1170.30   60.67
  -6  -5  -3 1169.39   59.26
   6  -5   3 1138.15   49.39
  -6   5   3 1173.16   70.33
   6   5  -3 1129.31   48.56
   6   6   3  572.63   46.94
  -6   6  -3  431.57   19.56
   6  -6  -3  611.73   32.99
  -6  -6   3  441.44   27.42
  -6  -6   3  454.10   32.21
  -6  -6  -3  502.89   32.04
   6  -6   3  534.16   42.46
   6  -6   3  459.03   28.70
  -6   6   3  448.32   36.57
   6   6  -3  485.87   30.01
   6   7   3  541.38   39.28
   6  -7  -3  528.88   34.07
  -6  -7   3  530.64   30.89
  -6  -7   3  594.73   39.50
  -6   7  -3  508.62   22.73
  -6  -7  -3  541.72   33.96
   6  -7   3  555.06   37.17
   6  -7   3  561.92   28.75
  -6   7   3  544.51   40.09
   6   7  -3  543.83   29.78
   6   8   3   76.23   17.10
  -6   8  -3   68.25    8.08
   6  -8  -3   82.92   15.46
  -6  -8   3   72.59   11.85
  -6  -8   3   76.53   13.70
   6  -8   3   75.31   14.66
  -6  -8  -3  106.40   17.52
   6  -8   3   95.43   11.13
  -6   8   3   89.03   17.14
   6   8  -3   93.74   10.05
  -6   9  -3  112.88   11.62
   6  -9  -3   99.62   17.31
  -6  -9   3  121.46   16.59
  -6  -9   3  135.69   18.33
   6   9   3  110.14   24.13
   6  -9   3   94.59   14.15
  -6  -9  -3  132.34   15.59
   6  -9   3  119.36   20.78
  -6   9   3  136.73   19.16
   6   9  -3  119.57   14.08
   6  10   3   33.07   12.95
  -6  10  -3   16.70    7.73
  -6 -10   3   21.50    9.01
  -6 -10  -3   26.51   10.18
   6 -10   3   85.58   14.19
   6 -10   3   23.41    8.41
  -6  10   3   35.42   15.72
   6  10  -3   23.19    8.00
   6  10  -3   30.36    9.88
  -6  11  -3  266.23   15.71
   6 -11  -3  269.48   29.87
  -6 -11   3  277.24   25.61
   6  11   3  261.97   28.81
  -6 -11  -3  267.27   26.10
   6 -11   3  263.92   25.53
   6 -11   3  261.13   19.07
  -6  11   3  276.88   28.21
   6  11  -3  257.33   19.58
   6  11  -3  252.49   23.26
   6  12   3   49.01   15.00
  -6  12  -3   28.25    8.29
   6 -12  -3   43.77   13.98
  -6 -12   3   44.82   13.91
  -6 -12  -3   50.91   11.23
   6 -12   3   26.97    9.14
  -6  12   3  105.80   19.22
   6  12  -3   62.21   13.79
   6  12  -3   44.10    8.06
   6 -12   3   90.54   17.80
  -6  13  -3  116.76   14.45
   6 -13  -3   88.31   23.08
  -6 -13   3   95.34   17.80
   6  13   3  124.65   26.47
  -6 -13  -3  122.38   19.75
   6 -13   3  127.68   18.72
  -6  13   3  143.61   21.87
   6  13  -3  114.80   17.73
   6  14   3  283.77   40.37
   6 -14  -3  297.21   30.20
  -6 -14   3  276.95   32.75
  -6  14  -3  291.28   23.33
  -6 -14  -3  300.60   25.04
   6 -14   3  305.98   30.15
  -6  14   3  325.82   35.23
   6  14  -3  294.10   24.23
   6  15   3  463.70   38.82
  -6  15  -3  380.15   24.73
   6 -15  -3  387.04   34.19
  -6 -15   3  430.96   39.69
  -6 -15  -3  423.96   34.05
   6 -15   3  385.45   36.05
  -6  15   3  418.58   41.92
   6  15  -3  424.50   28.67
   6  16   3   51.15   14.09
  -6  16  -3   19.16    8.87
   6 -16  -3   32.76   14.34
  -6 -16   3   31.36   12.83
  -6 -16  -3   29.15   10.63
   6 -16   3   25.60   12.49
  -6  16   3   31.71   14.00
   6  16  -3   23.88    9.85
  -6  17  -3   22.57   10.66
   6 -17  -3   32.56   13.59
  -6 -17   3   31.43   12.78
   6  17   3   33.81   13.78
  -6 -17  -3   19.37   12.99
   6 -17   3   26.61   12.56
  -6  17   3   43.13   18.40
   6  17  -3   31.40    9.41
   6  18   3   40.97   18.52
  -6  18  -3   42.27   10.15
   6 -18  -3   34.56   15.47
  -6 -18   3   37.65   14.18
  -6 -18  -3   28.66   11.92
   6 -18   3   29.00   13.65
  -6  18   3   44.42   15.94
   6  18  -3   41.22    9.97
  -7   0  -3  115.54   20.55
   7   0   3  124.99   17.85
   7   0  -3  105.96   14.36
  -7   0   3  116.91   18.09
   7   1   3  142.79   20.47
   7  -1  -3  128.91   16.25
  -7  -1   3  125.55   18.87
  -7   1  -3  134.82   17.62
  -7  -1  -3  111.50   24.02
   7  -1   3  190.28   22.56
  -7   1   3  134.89   19.23
   7   1  -3  128.15   15.78
  -7   2  -3  342.86   28.94
   7  -2  -3  356.72   26.03
  -7  -2   3  363.51   30.43
   7   2   3  427.66   38.20
  -7  -2  -3  351.83   27.89
   7  -2   3  410.58   34.16
  -7   2   3  333.28   30.93
   7   2  -3  341.25   24.45
   7   3   3  224.53   25.99
  -7   3  -3  257.53   28.63
   7  -3  -3  348.90   28.72
  -7  -3   3  183.86   17.47
  -7  -3   3  234.55   28.49
  -7  -3  -3  220.66   27.72
   7  -3   3  266.87   29.07
  -7   3   3  235.79   30.02
   7   3  -3  229.74   23.96
  -7   4  -3  433.44   37.66
   7  -4  -3  419.29   30.06
  -7  -4   3  395.99   23.49
  -7  -4   3  448.36   38.18
   7   4   3  476.05   45.15
  -7  -4  -3  406.63   30.62
   7  -4   3  418.05   29.88
  -7   4   3  421.46   34.24
   7   4  -3  420.63   26.36
   7   5   3   90.47   18.87
   7  -5  -3  104.14   16.33
  -7  -5   3   70.16   12.22
  -7  -5   3   91.80   16.07
  -7   5  -3  108.24   20.30
  -7  -5  -3  115.65   19.34
   7  -5   3  105.99   15.32
  -7   5   3  112.04   22.04
   7   5  -3  101.65   16.38
  -7   6  -3  325.37   33.92
   7  -6  -3  374.04   32.31
  -7  -6   3  293.76   22.04
  -7  -6   3  311.51   31.26
   7   6   3  303.17   38.54
  -7  -6  -3  281.84   26.19
   7  -6   3  282.59   23.70
  -7   6   3  308.50   36.18
   7   6  -3  288.28   22.06
   7   7   3  249.81   27.34
   7  -7  -3  263.15   27.97
  -7  -7   3  201.99   20.00
  -7  -7   3  220.29   26.11
  -7   7  -3  242.75   29.06
  -7  -7  -3  230.61   22.31
   7  -7   3  243.35   25.36
  -7   7   3  226.90   31.73
   7   7  -3  201.90   18.69
   7  -8  -3  115.84   20.03
  -7  -8   3   44.83   13.29
  -7  -8   3   75.57   16.10
   7   8   3   61.68   17.24
  -7  -8  -3   89.97   17.28
   7  -8   3   88.53   14.65
  -7   8   3   75.51   21.15
   7   8  -3   62.64   11.01
   7   9   3  104.52   24.08
  -7   9  -3   82.19   10.63
   7  -9  -3   69.09   20.30
  -7  -9   3  100.28   15.46
  -7  -9   3  105.48   17.61
  -7  -9  -3  117.52   16.13
   7  -9   3  115.56   15.52
  -7   9   3   80.48   23.59
   7   9  -3  106.54   12.01
   7  -9   3  128.44   17.16
   7  10   3   62.83   16.11
  -7  10  -3   34.15    8.94
   7 -10  -3   44.61   13.76
  -7 -10   3   56.25   13.46
  -7 -10  -3   43.07   15.29
   7 -10   3   78.71   17.39
   7 -10   3   64.51   12.14
  -7  10   3   57.25   16.23
   7  10  -3   63.94   11.89
   7  10  -3   58.27   10.02
   7  11   3   35.33   13.62
  -7  11  -3   20.65    8.02
   7 -11  -3   39.44   11.66
  -7 -11   3   18.28    8.83
  -7 -11  -3   27.10   10.74
   7 -11   3   22.13   13.79
   7 -11   3   21.95    9.54
  -7  11   3   32.98   15.72
   7  11  -3   37.15   12.04
   7  11  -3   26.13    9.28
   7  12   3   69.46   20.35
   7 -12  -3   65.79   16.75
  -7 -12   3   46.29   14.88
  -7  12  -3   36.13    9.84
  -7 -12  -3   62.12   12.07
   7 -12   3   40.25   16.53
  -7  12   3   30.09   15.81
   7  12  -3   47.91   11.53
   7  12  -3   52.89   11.89
   7  13   3  203.11   27.74
  -7  13  -3  169.28   14.64
   7 -13  -3  182.97   22.48
  -7 -13   3  173.40   24.32
  -7 -13  -3  167.05   25.21
   7 -13   3  183.65   22.92
  -7  13   3  183.39   27.50
   7  13  -3  184.78   22.33
   7  14   3   34.07   13.66
  -7  14  -3   10.64    8.77
   7 -14  -3   36.46   14.02
  -7 -14   3    7.83   10.66
  -7 -14  -3   30.84   10.15
   7 -14   3    8.75   10.83
  -7  14   3   10.76   13.21
   7  14  -3   20.88   10.48
   7  15   3  267.99   38.03
  -7  15  -3  230.84   22.16
   7 -15  -3  211.07   26.49
  -7 -15   3  256.93   26.46
  -7 -15  -3  238.24   25.06
   7 -15   3  230.73   32.14
  -7  15   3  248.94   33.56
   7  15  -3  244.04   25.99
   7  16   3   38.78   21.39
  -7  16  -3   49.03   10.33
   7 -16  -3   54.59   15.37
  -7 -16   3   36.00   18.59
  -7 -16  -3   43.86   15.52
   7 -16   3   85.91   19.04
  -7  16   3   57.91   19.34
  -8   0  -3   75.83   17.57
   8   0   3  116.48   19.79
   8   0  -3   42.37   13.36
  -8   0   3   59.45   14.83
   8   1   3  213.89   31.15
  -8   1  -3  205.50   27.78
   8  -1  -3  186.85   21.02
  -8  -1   3  202.42   27.20
  -8  -1  -3  209.00   22.22
  -8   1   3  212.19   23.11
   8   1  -3  209.89   24.81
   8  -1   3  215.71   29.55
   8   2   3   69.43   15.50
  -8   2  -3   48.84   16.91
   8  -2  -3   60.45   15.86
  -8  -2   3   46.69   15.92
  -8  -2  -3   36.42   13.18
   8  -2   3   44.33   14.00
  -8   2   3   30.39   16.69
   8   2  -3   50.60   14.30
   8   3   3   99.95   23.70
  -8   3  -3  106.56   20.98
   8  -3  -3   97.22   16.58
  -8  -3   3  102.70   19.50
  -8  -3  -3   91.51   16.57
  -8   3   3   86.48   17.53
   8   3  -3   89.38   15.26
   8  -3   3  101.58   17.72
   8   4   3  118.35   25.04
  -8   4  -3   78.16   15.82
   8  -4  -3   77.38   15.49
  -8  -4   3   98.55   15.48
  -8  -4  -3   83.47   15.39
   8  -4   3   92.47   16.44
  -8   4   3   84.61   21.25
   8   4  -3   80.33   14.49
   8   5   3   33.66   16.06
  -8   5  -3   56.89   12.92
   8  -5  -3   42.86   15.81
  -8  -5   3   36.83   12.76
  -8  -5  -3   38.48   16.24
   8  -5   3   55.52   15.57
  -8   5   3   41.08   17.72
   8   5  -3   47.93   11.47
   8   6   3   14.75   15.48
  -8   6  -3    8.14   10.53
   8  -6  -3   14.09   10.37
  -8  -6   3   23.58   11.79
  -8  -6  -3   30.17   12.63
   8  -6   3   21.80   12.16
  -8   6   3   36.02   11.33
   8   6  -3   11.41   10.88
   8   7   3   45.52   14.74
  -8   7  -3   42.82   15.10
   8  -7  -3   37.80   11.74
  -8  -7   3   35.38   10.28
  -8  -7   3   54.57   14.51
  -8  -7  -3   38.82   11.75
   8  -7   3   49.09   13.40
  -8   7   3   37.07   14.28
   8   7  -3   28.48   10.33
   8   8   3    8.20   13.60
  -8   8  -3   15.95   11.30
   8  -8  -3   37.24    9.61
  -8  -8   3   10.27    8.03
  -8  -8   3    4.46    8.42
  -8  -8  -3    7.55    8.69
   8  -8   3   13.76    8.17
  -8   8   3    9.64   13.09
   8   8  -3    5.61    9.02
   8   9   3   43.45   16.96
  -8   9  -3   63.73   13.56
   8  -9  -3   45.78   16.06
  -8  -9   3   51.28   12.51
  -8  -9   3   43.42   14.11
  -8  -9  -3   50.88   13.20
   8  -9   3   44.44   14.02
  -8   9   3   50.98   18.86
   8   9  -3   58.29   13.76
   8  10   3   18.30   15.77
  -8  10  -3   21.87   13.59
   8 -10  -3   19.27   13.27
  -8 -10   3    8.63    9.82
  -8 -10  -3   26.64   10.18
   8 -10   3   18.13   10.15
  -8  10   3   37.20   12.80
   8  10  -3   21.82    8.86
   8  10  -3   11.18    8.14
   8  11   3   50.79   16.14
  -8  11  -3   36.64   15.86
   8 -11  -3   37.06   13.53
  -8 -11   3   37.60   10.56
  -8 -11  -3   58.92   15.18
  -8  11   3   39.46   19.90
   8  11  -3   40.71   10.39
   8  12   3    3.87   11.59
  -8  12  -3   -2.22    6.18
   8 -12  -3   50.52   11.74
  -8 -12   3    3.50    9.05
  -8 -12  -3   11.97   10.20
  -8  12   3    7.92   14.15
   8  13   3  166.63   31.40
   8 -13  -3  139.89   20.52
  -8 -13   3  142.66   21.85
  -8 -13  -3  110.39   20.24
   8 -13   3  115.56   26.32
  -8  13   3  151.87   24.84
   9   0   3  123.89   24.41
  -9   0  -3  100.24   15.87
   9   0  -3   83.14   19.42
  -9   0   3   81.36   20.49
   9   1   3   14.01    9.61
  -9   1  -3   13.35    8.72
   9  -1  -3    7.79    8.23
  -9  -1   3    3.62    8.38
  -9  -1  -3    5.13    8.28
   9  -1   3    9.15   12.06
  -9   1   3    3.08   10.74
   9   1  -3   -1.37   10.15
   9   2   3   14.30   13.31
  -9   2  -3   53.74   13.42
   9  -2  -3   18.57   14.03
  -9  -2   3    7.21   10.47
   9  -2   3   13.81   14.71
  -9  -2  -3   22.09   11.20
  -9   2   3   30.61   11.14
   9   2  -3   30.36   10.85
   9   3   3   -4.97    9.83
  -9   3  -3   -7.44   10.39
   9  -3  -3   -5.92    8.19
  -9  -3   3   -8.73    9.09
  -9  -3  -3   -1.75    7.79
   9  -3   3   -2.11   10.84
  -9   3   3   -1.41   10.43
   9   3  -3   -3.23    7.57
   9   4   3   48.82   15.27
  -9   4  -3   13.23   10.09
   9  -4  -3    9.02   10.43
  -9  -4  -3    8.18   12.21
   9  -4   3    4.01   10.77
  -9   4   3    6.33   13.30
   9   4  -3   16.55    9.67
   9   5   3   71.46   21.72
  -9   5  -3   89.59   17.60
   9  -5  -3   92.57   21.93
  -9  -5  -3   87.24   21.89
   9  -5   3  116.51   17.45
  -9   5   3   95.06   22.23
   9   5  -3   83.14   16.20
   9   6   3   10.46   10.99
  -9   6  -3   -9.08   10.69
   9  -6  -3    8.62   10.98
  -9  -6  -3   34.85   10.60
   9  -6   3    2.39    8.90
  -9   6   3   -3.58   11.61
   9   6  -3    6.05    7.84
   9   7   3   44.26   19.04
  -9   7  -3   42.91   11.79
   9  -7  -3   16.13   15.18
  -9  -7  -3   21.58   14.92
   9  -7   3   11.64   14.00
  -9   7   3   22.81   16.65
   9   7  -3   26.67   12.61
   0   0   4    4.82    4.67
   0   0   4    0.93    4.17
   0   0   4   -2.17    3.68
   0   1   4  908.30   33.25
   0   1   4  938.09   39.10
   0   1   4  940.43   28.98
   0  -1   4  921.29   31.49
   0  -1   4  944.84   33.47
   0  -1   4  969.96   39.61
   0   2   4  780.98   33.60
   0   2   4  773.59   34.93
   0   2   4  759.05   26.32
   0  -2   4  763.93   28.41
   0  -2   4  745.97   30.98
   0   3   4   16.52    5.16
   0   3   4   19.46    6.39
   0   3   4   27.04    7.29
   0  -3   4   14.25    6.08
   0  -3   4   20.90    7.74
   0   3  -4   15.18    4.55
   0   4   4 1148.35   42.66
   0   4   4 1142.28   52.72
   0   4  -4 1126.17   30.81
   0  -4   4 1170.66   47.90
   0  -4   4 1131.54   43.00
   0  -4  -4 1170.16   35.22
   0  -5  -4 4189.50   96.94
   0   5   4 4352.97  130.00
   0   5   4 4189.50  132.48
   0   5  -4 4209.50   84.79
   0   5  -4 4295.58  131.06
   0  -5   4 4328.90  135.57
   0  -6  -4  115.33    8.14
   0   6   4  125.36   13.62
   0   6   4  179.06   16.59
   0   6  -4  111.65    6.43
   0   6  -4  111.89   13.83
   0  -6   4  126.05   13.31
   0  -7  -4  630.24   19.01
   0   7   4  646.24   30.76
   0   7   4  665.11   38.72
   0  -7   4  665.16   32.09
   0   7  -4  683.59   37.93
   0  -8  -4  129.61    7.50
   0   8   4  145.12   11.86
   0   8   4  144.71   19.19
   0   8  -4  142.77   16.68
   0  -8   4  151.53   14.38
   0   9   4  119.06   12.17
   0  -9  -4  103.60    6.53
   0   9   4   98.95   15.02
   0  -9   4  118.44   13.78
   0   9  -4  100.94   13.15
   0 -10  -4    1.05    2.61
   0  10   4   -0.42    5.11
   0  10   4   10.53    7.39
   0  10  -4   -2.72    5.25
   0 -10   4    5.49    5.61
   0 -11  -4  571.52   18.40
   0  11   4  632.23   28.53
   0  11   4  584.17   38.24
   0  11  -4  625.05   38.88
   0 -11   4  625.20   40.25
   0  12   4  459.18   27.36
   0  12   4  459.28   42.63
   0  12  -4  446.06   28.89
   0 -12   4  523.06   39.87
   0 -12  -4  418.19   14.92
   0 -13  -4  650.13   20.94
   0  13   4  709.47   37.35
   0  13   4  743.08   45.70
   0 -13   4  691.58   43.22
   0  13  -4  744.56   44.59
   0 -14  -4   19.78    4.69
   0  14   4   18.42    7.62
   0  14   4   25.78   12.51
   0  14  -4   22.10   10.01
   0 -14   4   56.72   12.65
   0 -15  -4  451.87   17.72
   0  15   4  550.14   32.91
   0  15   4  475.83   44.17
   0 -15   4  515.52   45.08
   0  15  -4  455.15   32.08
   0  16   4  711.86   37.36
   0  16   4  736.20   58.48
   0  16  -4  747.74   49.99
   0 -16   4  706.38   51.65
   0  17   4  131.91   18.96
   0 -17   4  119.45   22.26
   0  17  -4  153.83   22.27
   0  18   4   -1.53    7.77
   0  18  -4   11.19    8.85
   0 -18   4    2.82    9.34
   0 -18  -4    4.83    6.03
   0 -19  -4  374.10   33.63
   0  19   4  370.80   25.98
   0  19  -4  391.73   35.81
   0 -19   4  365.54   37.42
   0  20   4   69.06   14.51
   0  20  -4   61.58   15.94
   0 -20   4   47.75   17.89
   0 -20  -4   39.97   15.95
   0 -21  -4  175.28   28.76
   0  21   4  142.15   21.02
   0 -21   4  159.39   26.78
   0  21  -4  182.92   23.90
   0 -22  -4   47.54   18.03
   0  22  -4   55.30   16.78
   0 -22   4   35.46   17.63
   1   0   4 1759.48   59.05
   1   0   4 1831.82   58.40
   1   0  -4 1865.28   56.28
  -1   0   4 1755.22   66.96
   1   0   4 1773.45   54.46
  -1   0   4 1794.97   49.48
   1  -1  -4  297.63   18.68
   1   1   4  294.48   20.23
   1   1   4  294.64   17.68
  -1  -1   4  301.42   15.28
  -1  -1   4  306.74   23.04
   1   1   4  294.71   15.67
   1  -1   4  293.18   19.35
   1  -1   4  280.37   18.87
   1  -1   4  294.09   17.97
  -1   1   4  288.60   13.36
  -1   1   4  304.85   19.70
   1   1  -4  279.46   15.67
  -1  -2   4  604.72   25.40
   1   2   4  597.63   30.20
   1   2   4  599.98   25.61
   1   2   4  595.40   23.46
  -1   2  -4  575.46   24.05
   1  -2  -4  610.40   29.46
  -1  -2   4  579.08   29.02
   1  -2   4  603.51   23.95
  -1   2   4  589.77   19.68
  -1   2   4  595.65   33.56
   1   2  -4  609.86   21.45
   1  -2   4  615.54   29.69
   1   3   4  173.15   18.27
   1   3   4  145.80   12.44
  -1   3  -4  153.81   12.11
  -1  -3   4  142.77   13.41
  -1  -3   4  177.81   17.84
  -1  -3  -4  136.49   10.28
   1  -3   4  140.51   13.22
   1  -3   4  125.94   11.43
  -1   3   4  147.88    8.64
  -1   3   4  165.17   14.44
   1   3  -4  132.73    9.09
   1   4   4 2830.59   94.45
   1   4   4 2806.33   81.51
  -1   4  -4 2938.49   92.51
   1  -4  -4 2962.40   99.10
  -1  -4   4 2882.81   89.79
  -1  -4   4 2832.71   93.68
   1  -4  -4 2720.88   60.97
  -1  -4  -4 2810.38   78.20
   1  -4   4 2866.76   96.36
   1  -4   4 2932.76   69.91
  -1   4   4 2816.49   92.22
   1   4  -4 2744.36   61.58
  -1   5  -4  104.66   13.47
   1   5   4  144.54   15.33
   1   5   4  115.51   11.35
   1  -5  -4  115.38    6.72
  -1  -5   4  132.56   16.05
   1  -5  -4  124.70   16.65
  -1  -5   4  116.62   13.14
  -1  -5  -4  124.31    8.46
   1  -5   4  106.93   13.15
   1  -5   4  104.74    8.21
  -1   5   4  112.42   12.88
   1   5  -4  110.56    6.52
   1   6   4  397.18   31.66
   1   6   4  430.90   20.83
  -1   6  -4  416.34   25.17
   1  -6  -4  490.47   27.76
   1  -6  -4  410.92   12.18
  -1  -6   4  395.59   21.73
   1  -6   4  394.37   24.49
   1  -6   4  436.13   14.67
  -1   6   4  412.13   22.94
   1   6  -4  402.59   12.28
   1   6  -4  397.67   24.39
  -1  -6  -4  448.80   18.74
   1   7   4  327.76   18.11
   1   7   4  316.73   24.54
  -1   7  -4  329.55   18.66
   1  -7  -4  307.92    9.86
   1  -7  -4  294.70   23.11
  -1  -7   4  311.17   18.86
  -1  -7  -4  321.93   15.10
   1  -7   4  340.79   23.91
  -1   7   4  339.52   23.56
   1   7  -4  325.81    8.87
   1   7  -4  355.03   23.07
   1  -7   4  330.86   10.57
   1   8   4  174.23   23.44
  -1   8  -4  169.52   14.65
   1  -8  -4  164.49   18.17
   1  -8  -4  158.99    5.83
  -1  -8   4  158.46   14.63
   1   8   4  187.15   13.42
  -1  -8  -4  176.07   10.62
   1  -8   4  185.29   17.28
  -1   8   4  173.05   14.60
   1   8  -4  184.98   16.80
   1   9   4  269.04   16.50
   1  -9  -4  276.80   22.19
   1   9   4  273.81   24.04
  -1   9  -4  280.78   22.25
   1  -9  -4  254.65    8.53
  -1  -9   4  277.45   24.10
  -1  -9  -4  281.35   13.83
   1  -9   4  282.51   23.33
  -1   9   4  283.93   22.86
   1   9  -4  290.04   22.00
   1  10   4  194.11   15.63
   1  10   4  215.27   22.88
  -1  10  -4  196.68   18.58
   1 -10  -4  245.42   21.65
  -1 -10   4  241.51   24.36
  -1 -10  -4  209.59   12.55
   1 -10   4  295.70   27.85
  -1  10   4  210.74   18.38
   1  10  -4  212.42   19.49
   1  11   4 1356.94   48.82
   1  11   4 1367.58   65.62
  -1  11  -4 1407.12   62.11
  -1 -11   4 1395.03   68.02
   1 -11  -4 1307.19   63.07
  -1 -11  -4 1291.47   36.05
  -1  11   4 1337.34   55.46
   1  11  -4 1347.13   58.92
   1 -11   4 1417.29   66.60
   1  12   4  186.15   15.72
   1  12   4  253.31   29.10
  -1  12  -4  189.13   23.31
   1 -12  -4  186.04   27.24
  -1 -12   4  212.78   28.00
  -1 -12  -4  186.06   12.10
   1 -12   4  167.52   25.00
  -1  12   4  168.79   17.62
   1  12  -4  190.83   24.73
   1  13   4  859.83   37.19
   1  13   4  942.48   58.67
  -1  13  -4  840.00   41.37
  -1 -13   4  834.59   48.46
   1 -13  -4  803.19   49.03
   1 -13   4  816.25   51.45
  -1 -13  -4  802.77   29.44
  -1  13   4  873.47   41.38
   1  13  -4  852.86   45.76
   1  14   4   56.08   10.62
   1  14   4   56.17   20.05
  -1  14  -4   23.66   12.12
   1 -14  -4   26.71   16.01
  -1 -14   4   43.35   20.35
  -1 -14  -4   31.41    7.19
   1 -14   4  131.46   17.09
  -1  14   4  116.31   15.06
   1  14  -4   51.61   16.95
   1  15   4 1718.91   65.97
   1  15   4 1755.61   96.16
  -1  15  -4 1661.69   70.87
   1 -15  -4 1655.98   78.99
  -1 -15   4 1677.05   84.39
   1 -15   4 1701.80   95.78
  -1 -15  -4 1619.62   51.18
  -1  15   4 1745.31   72.22
   1  15  -4 1704.20   76.61
   1  16   4  111.35   14.51
   1  16   4   84.70   24.90
  -1  16  -4   84.40   15.97
   1 -16  -4   91.13   23.44
  -1 -16   4  116.80   21.71
  -1 -16  -4   95.63   10.05
   1 -16   4  149.45   21.58
  -1  16   4  116.96   15.90
   1  16  -4  110.47   21.74
   1  17   4  106.87   14.00
   1 -17  -4   94.25   18.27
   1  17   4  130.58   19.02
  -1  17  -4  118.25   16.03
  -1 -17   4  101.29   19.98
  -1 -17  -4   98.11   10.33
   1 -17   4   65.68   25.21
  -1  17   4  106.48   15.64
   1  17  -4  111.90   19.94
   1  18   4   29.13    9.49
   1  18   4   37.63   12.63
  -1  18  -4   28.46    9.81
   1 -18  -4   21.16   12.29
  -1 -18   4   24.27   13.93
  -1 -18  -4   34.71    6.86
   1 -18   4   28.08   13.45
  -1  18   4   20.70   10.08
   1  18  -4   33.62   10.68
   1  19   4    2.55    6.29
   1  19   4   -2.08    8.29
  -1  19  -4    4.89    7.08
   1 -19  -4    0.03    8.06
  -1 -19   4    9.80    9.30
   1 -19   4    0.62    8.57
  -1  19   4    8.75    8.26
   1  19  -4    4.30    6.98
   1  20   4   11.01   13.09
  -1  20  -4   20.06   13.93
   1 -20  -4   65.07   16.13
  -1 -20   4   35.72   14.17
   1 -20   4   26.35   14.71
  -1  20   4   20.33   13.04
   1  20  -4   41.08   10.98
   1  21   4   84.62   22.44
  -1  21  -4   83.93   18.75
   1 -21  -4   81.06   20.86
  -1 -21   4   69.38   25.47
   1 -21   4   51.98   20.59
  -1  21   4   74.96   17.76
   1  21  -4   88.10   19.73
   1  22   4  119.31   20.48
  -1  22  -4  100.25   16.76
   1 -22  -4   83.86   22.50
  -1 -22   4   79.07   28.98
   1 -22   4   93.44   21.60
  -1  22   4   82.65   16.67
   1  22  -4  102.93   19.93
   2   0   4  168.61   13.89
   2   0   4  160.58   15.59
   2   0  -4  175.57   13.05
  -2   0   4  189.64   20.13
  -2   0   4  173.11    9.60
  -2   0  -4  175.63   12.06
   2   1   4  418.07   20.44
   2   1   4  412.02   25.45
  -2   1  -4  416.07   19.80
  -2  -1   4  417.37   25.82
  -2  -1   4  406.96   17.31
   2  -1  -4  414.69   22.93
   2  -1   4  390.46   22.08
  -2   1   4  422.78   15.74
  -2   1   4  416.99   24.87
   2   1  -4  414.96   19.50
   2  -1   4  406.07   22.68
   2   2   4 1504.48   55.78
   2   2   4 1535.08   44.51
  -2   2  -4 1522.05   47.28
   2  -2  -4 1576.79   51.37
  -2  -2   4 1552.10   68.18
  -2  -2   4 1564.47   47.02
   2  -2   4 1610.29   62.87
  -2   2   4 1574.68   36.68
  -2   2   4 1566.77   62.97
   2   2  -4 1558.45   44.74
   2  -2   4 1523.69   50.66
   2   3   4  469.90   30.70
   2   3   4  471.25   18.46
  -2   3  -4  465.43   21.94
  -2  -3   4  464.33   20.94
   2  -3  -4  554.48   28.42
  -2  -3   4  446.27   28.19
  -2  -3  -4  482.23   22.93
   2  -3   4  449.93   21.07
   2  -3   4  463.59   30.23
  -2   3   4  451.66   13.34
  -2   3   4  468.52   31.19
   2   3  -4  463.08   17.82
   2   4   4  239.30   12.33
  -2   4  -4  243.76   15.90
   2  -4  -4  209.11    7.15
  -2  -4   4  218.48   13.32
  -2  -4   4  233.41   23.22
   2   4   4  215.20   18.89
  -2  -4  -4  227.86   17.88
   2  -4   4  248.95   22.40
   2  -4   4  235.64   13.70
  -2   4   4  249.55   22.88
   2   4  -4  246.24   11.24
   2   5   4  678.44   35.47
   2   5   4  694.86   23.47
  -2   5  -4  708.90   30.77
   2  -5  -4  776.73   36.18
  -2  -5   4  703.80   31.14
  -2  -5   4  716.86   35.43
  -2  -5  -4  724.33   31.08
   2  -5   4  703.39   39.92
  -2   5   4  704.13   40.52
   2   5  -4  725.71   20.98
   2  -5   4  689.32   25.04
   2   6   4  157.35   17.57
   2   6   4  175.28   12.01
  -2   6  -4  175.35   12.25
   2  -6  -4  236.40   17.56
  -2  -6   4  165.20   20.59
  -2  -6   4  166.17   12.84
   2  -6   4  159.31    9.78
  -2   6   4  166.39   20.06
   2   6  -4  173.09    7.92
   2  -6   4  145.41   16.41
  -2  -6  -4  163.72   12.40
   2   7   4  154.22   20.25
   2   7   4  128.95    9.23
  -2   7  -4  122.48   14.87
   2  -7  -4  214.13   20.72
  -2  -7   4  105.34   15.13
  -2  -7   4  140.06   15.97
  -2  -7  -4  125.66   12.71
   2  -7   4  118.49   15.34
   2  -7   4  112.11    8.18
  -2   7   4  114.90   14.87
   2   7  -4  124.67    6.88
   2   8   4  867.58   50.26
   2   8   4  867.03   29.19
   2  -8  -4  995.06   46.31
  -2  -8   4  867.47   38.30
  -2   8  -4  874.23   39.23
  -2  -8  -4  832.94   29.59
   2  -8   4  873.89   50.12
  -2   8   4  877.05   41.29
   2   8  -4  860.91   51.07
   2   9   4  459.04   32.35
   2   9   4  305.68   15.96
  -2   9  -4  302.24   19.77
   2  -9  -4  289.50   26.83
  -2  -9   4  299.72   27.39
  -2  -9  -4  286.71   15.86
   2  -9   4  340.23   31.09
  -2   9   4  307.26   23.22
   2   9  -4  294.27   30.44
   2  10   4  286.94   31.38
   2  10   4  269.78   14.54
  -2  10  -4  271.16   19.24
   2 -10  -4  281.86   29.93
  -2 -10   4  280.20   26.67
  -2 -10  -4  298.52   18.27
   2 -10   4  278.60   24.66
  -2  10   4  293.84   22.61
   2  10  -4  306.92   29.00
   2  11   4   63.82    7.53
   2  11   4   45.05   17.88
  -2  11  -4   52.39   10.38
   2 -11  -4   66.24   17.11
  -2 -11   4   38.84   12.84
  -2 -11  -4   66.19    9.55
  -2  11   4   47.27   11.55
   2  11  -4   53.05   15.07
   2  12   4  758.03   58.29
   2 -12  -4  730.43   50.55
  -2 -12   4  743.96   43.99
  -2  12  -4  717.12   37.84
   2  12   4  716.42   27.74
  -2 -12  -4  721.04   26.79
   2 -12   4  895.48   52.43
  -2  12   4  726.77   41.88
   2  12  -4  752.92   48.20
   2  13   4 1183.66   73.73
  -2  13  -4 1137.66   48.63
   2 -13  -4 1101.03   58.65
  -2 -13   4 1133.95   58.28
   2  13   4 1118.91   39.72
  -2 -13  -4 1094.42   37.01
   2 -13   4 1166.38   66.52
  -2  13   4 1175.17   66.21
   2  13  -4 1149.77   57.10
   2  14   4   14.50    6.99
   2  14   4   35.29   13.45
   2 -14  -4   40.91   12.48
  -2 -14   4   31.77   15.49
  -2  14  -4   51.88   12.37
  -2 -14  -4   23.81    7.71
   2 -14   4   35.70   13.72
  -2  14   4   26.80   11.08
   2  14  -4   39.90   11.62
   2  15   4   40.88   16.07
  -2  15  -4  118.46   15.33
   2 -15  -4   62.76   18.77
  -2 -15   4   31.95   15.87
  -2 -15  -4   41.96    9.17
   2 -15   4  165.99   21.17
  -2  15   4   39.69   14.19
   2  15  -4   40.15   17.50
   2  16   4  813.26   55.29
   2 -16  -4  849.08   52.15
  -2 -16   4  818.24   52.95
  -2  16  -4  842.68   42.81
  -2 -16  -4  807.56   35.01
   2 -16   4  881.44   58.51
  -2  16   4  857.78   48.98
   2  16  -4  875.36   51.83
   2  17   4   42.77   18.93
  -2  17  -4   32.25   12.17
   2 -17  -4   69.91   14.83
  -2 -17   4   37.66   16.25
  -2 -17  -4   46.54    9.21
   2 -17   4   52.81   17.61
  -2  17   4   67.72   13.98
   2  17  -4   42.41   16.17
   2  18   4   30.63   13.99
  -2  18  -4   25.58   12.98
   2 -18  -4   28.66   13.07
  -2 -18   4   30.00   17.23
   2 -18   4   36.15   15.71
  -2  18   4   25.30   12.32
   2  18  -4   30.26   12.14
  -2 -18  -4   46.22    8.44
   2  19   4  386.55   35.91
  -2  19  -4  366.51   27.84
   2 -19  -4  367.00   39.35
  -2 -19   4  352.08   42.66
  -2 -19  -4  325.34   22.77
   2 -19   4  376.81   45.23
  -2  19   4  364.94   36.32
   2  19  -4  343.94   30.34
   2  20   4  100.61   24.13
  -2  20  -4   93.50   15.88
   2 -20  -4   47.70   18.08
  -2 -20   4   72.49   21.03
  -2 -20  -4   85.84   12.33
   2 -20   4  105.74   21.97
  -2  20   4   83.90   17.90
   2  20  -4  114.35   20.51
   2  21   4  184.15   25.49
  -2  21  -4  175.37   24.63
   2 -21  -4  188.29   23.40
  -2 -21   4  161.35   29.19
   2 -21   4  152.19   29.74
  -2  21   4  178.18   28.59
   2  21  -4  193.05   26.17
   2  22   4  105.49   25.63
  -2  22  -4  116.98   17.99
   2 -22  -4  112.03   19.78
  -2 -22   4   94.22   28.24
   2 -22   4   70.99   24.78
  -2  22   4  120.15   19.45
   2  22  -4  122.45   21.95
  -3   0  -4  990.95   29.12
   3   0   4  994.02   40.33
   3   0  -4  992.07   37.53
  -3   0   4  999.51   27.02
  -3   0   4  996.02   47.33
   3   0   4 1014.76   41.17
  -3   1  -4  155.46   10.03
   3   1   4  171.64   18.51
   3  -1  -4  154.76   12.31
  -3  -1   4  158.45   10.39
  -3  -1   4  192.34   21.39
  -3  -1  -4  156.43    9.17
   3  -1   4  169.57   18.81
   3  -1   4  172.21   16.03
  -3   1   4  186.61   18.17
  -3   1   4  167.65    8.29
   3   1  -4  162.21   11.07
  -3  -1  -4  134.49   11.55
   3   2   4  117.34   17.00
  -3   2  -4  112.06    9.18
   3  -2  -4  114.48   11.98
  -3  -2   4  122.51    8.76
  -3  -2   4  125.66   16.01
  -3  -2  -4  110.57    7.99
   3  -2   4  120.24   15.93
   3  -2   4  122.13   13.15
  -3   2   4  108.73   14.84
   3   2  -4  128.18   11.01
  -3  -2  -4  131.95   13.10
   3   3   4  770.40   36.30
   3  -3  -4  804.49   38.92
  -3  -3   4  796.28   40.92
  -3  -3   4  736.99   27.67
  -3  -3  -4  747.23   40.00
  -3  -3  -4  755.24   21.47
   3  -3   4  740.54   32.79
   3  -3   4  759.89   42.14
  -3   3   4  743.43   41.01
   3   3  -4  753.14   26.79
   3   4   4  275.73   21.72
   3  -4  -4  221.94   17.84
  -3  -4   4  227.31   15.54
  -3  -4   4  255.76   25.47
  -3   4  -4  236.15   14.97
  -3  -4  -4  229.72   10.48
  -3  -4  -4  249.00   16.61
   3  -4   4  226.78   16.25
   3  -4   4  246.42   25.70
  -3   4   4  249.62   21.64
   3   4  -4  245.72   13.65
   3   5   4  300.04   24.29
  -3   5  -4  307.07   18.53
  -3  -5   4  313.03   19.53
  -3  -5   4  294.76   24.55
   3  -5   4  278.87   16.71
  -3   5   4  297.09   24.98
   3   5  -4  294.28   13.90
  -3  -5  -4  308.13   19.35
   3  -5   4  334.99   24.08
   3   6   4  640.00   37.05
  -3   6  -4  572.48   27.34
   3  -6  -4  779.30   41.48
  -3  -6   4  557.16   29.66
  -3  -6   4  614.99   36.38
  -3  -6  -4  605.71   34.69
   3  -6   4  578.44   23.54
  -3   6   4  611.40   40.47
   3   6  -4  580.81   19.78
   3  -6   4  643.03   41.55
   3   7   4  383.53   30.11
  -3   7  -4  550.03   24.95
   3  -7  -4  434.94   30.00
  -3  -7   4  375.33   25.81
  -3  -7   4  420.09   34.94
  -3  -7  -4  374.40   26.30
   3  -7   4  381.76   29.47
   3  -7   4  358.52   17.74
  -3   7   4  366.35   28.19
   3   7  -4  374.86   15.91
   3   8   4 2270.37  105.25
  -3   8  -4 2065.34   63.97
   3  -8  -4 2171.86   84.56
  -3  -8   4 2120.44   73.84
  -3  -8   4 2207.40   99.44
  -3  -8  -4 2104.07   69.58
   3  -8   4 2155.90   91.87
   3  -8   4 2131.44   54.54
  -3   8   4 2139.60   88.89
   3   8  -4 2029.76   47.74
  -3   9  -4   60.52   11.31
   3  -9  -4  197.33   21.68
  -3  -9   4  100.17   13.88
   3  -9   4   97.51   22.56
  -3   9   4   70.84   20.89
   3   9  -4  133.95   16.29
  -3  -9  -4  103.53   11.84
   3  10   4  706.85   44.64
  -3  10  -4  714.10   36.51
   3 -10  -4  702.64   42.62
  -3 -10   4  708.53   43.17
  -3 -10  -4  741.49   35.37
   3 -10   4  762.60   53.56
  -3  10   4  743.31   51.98
   3  10  -4  709.20   42.85
   3  11   4   37.49   17.23
  -3  11  -4   65.33   11.37
   3 -11  -4  148.87   18.04
  -3 -11   4   73.93   18.19
  -3  11   4   67.09   16.46
   3  11  -4  107.96   16.54
   3 -11   4   60.49   16.55
  -3 -11  -4   98.99   10.43
   3  12   4  891.20   56.27
  -3  12  -4  906.11   38.49
   3 -12  -4  953.17   59.27
  -3 -12   4  907.92   57.42
  -3 -12  -4  904.62   41.29
   3 -12   4  845.13   52.68
  -3  12   4  927.89   53.48
   3  12  -4  937.60   50.62
   3  13   4  122.60   24.67
  -3  13  -4   69.01   16.13
   3 -13  -4   76.97   21.54
  -3 -13   4   73.28   18.07
  -3  13   4   87.64   18.31
   3  13  -4  109.36   15.80
  -3 -13  -4   90.23   10.63
   3  14   4  787.01   52.91
  -3  14  -4  790.56   38.73
   3 -14  -4  820.67   57.85
  -3 -14   4  792.26   49.85
  -3 -14  -4  748.36   34.23
   3 -14   4  981.01   67.37
  -3  14   4 1025.43   63.74
   3  14  -4  807.17   46.71
   3  15   4  425.84   41.24
  -3  15  -4  472.97   33.66
   3 -15  -4  422.97   38.10
  -3 -15   4  431.05   37.82
  -3 -15  -4  405.82   27.63
   3 -15   4  527.13   50.43
  -3  15   4  654.60   47.12
   3  15  -4  480.02   40.61
   3  16   4  105.11   25.80
  -3  16  -4   89.74   14.63
   3 -16  -4  105.42   20.13
  -3 -16   4   77.28   19.73
  -3 -16  -4  113.44   13.91
   3 -16   4   99.74   23.31
  -3  16   4  218.13   25.04
   3  16  -4  112.60   17.74
   3  17   4   98.57   20.24
  -3  17  -4   89.01   14.61
   3 -17  -4  109.11   21.57
  -3 -17   4   85.91   18.87
  -3  17   4   97.98   22.30
   3  17  -4  124.19   20.66
   3 -17   4   87.42   22.36
  -3 -17  -4   96.21   13.74
   3  18   4   71.34   21.38
  -3  18  -4   73.12   15.99
   3 -18  -4   54.35   15.98
  -3 -18   4   59.02   19.99
  -3 -18  -4   58.74   11.74
   3 -18   4   59.28   22.54
  -3  18   4   89.39   20.78
   3  18  -4   84.89   14.76
   3  19   4   60.55   15.28
  -3  19  -4   36.88   11.01
   3 -19  -4   43.77   13.49
  -3 -19   4   61.96   16.10
   3 -19   4   41.96   16.57
  -3  19   4   26.54   14.15
   3  19  -4   44.80   15.48
  -3 -19  -4   41.82   10.38
   3  20   4   -0.05   13.32
  -3  20  -4    3.89   10.23
   3 -20  -4   14.71    9.59
  -3 -20   4   49.06   11.34
  -3 -20  -4    2.81    6.48
   3 -20   4    0.58   11.99
  -3  20   4   17.72   12.57
   3  20  -4   18.11    9.10
   3  21   4   49.71   14.78
  -3  21  -4   30.01   11.70
   3 -21  -4   40.95   16.36
  -3 -21   4   27.17   16.12
  -3 -21  -4   33.79    8.70
   3 -21   4   25.46   19.30
  -3  21   4   28.34   14.49
   3  21  -4   27.24   12.53
   4   0   4  129.05   18.30
   4   0  -4  148.53   12.86
  -4   0   4  158.70   18.99
  -4   0  -4  170.88   20.41
  -4   0  -4  149.43    8.34
   4   1   4   79.55   13.85
  -4   1  -4   41.66    5.29
   4  -1  -4   51.36    9.39
  -4  -1   4   75.19   12.91
  -4  -1   4   50.69    5.55
   4  -1   4   85.90   15.15
  -4  -1  -4   72.67   14.78
   4  -1   4   56.28   10.40
  -4   1   4   41.86   13.49
   4   1  -4   48.79    9.94
   4   2   4 1270.16   63.03
  -4   2  -4 1157.87   32.02
   4  -2  -4 1302.97   49.16
  -4  -2   4 1225.45   37.27
  -4  -2   4 1243.24   60.98
   4  -2   4 1243.83   46.96
   4  -2   4 1248.15   55.91
  -4   2   4 1273.46   61.77
   4   2  -4 1243.27   44.26
  -4  -2  -4 1262.87   59.92
   4   3   4  273.40   23.96
  -4   3  -4  264.18   13.01
   4  -3  -4  281.03   24.73
  -4  -3   4  257.57   14.89
  -4  -3   4  277.58   25.41
  -4  -3  -4  265.81   21.26
   4  -3   4  265.18   21.58
   4  -3   4  275.23   24.04
  -4   3   4  289.08   26.18
   4   3  -4  267.57   16.43
   4   4   4  196.50   20.56
  -4   4  -4  202.72   12.09
   4  -4  -4  205.82   18.03
  -4  -4   4  184.86   13.93
  -4  -4   4  196.76   21.28
   4  -4   4  191.75   16.73
   4  -4   4  200.08   23.52
  -4   4   4  197.61   21.35
   4   4  -4  197.35   11.46
  -4  -4  -4  209.36   18.18
   4   5   4   99.80   15.67
  -4   5  -4   84.90    9.59
  -4  -5   4   97.27   11.85
  -4  -5   4  105.06   20.34
   4  -5   4  117.85   16.54
  -4  -5  -4  100.28   17.42
   4  -5   4   89.00   12.60
  -4   5   4  107.88   17.10
   4   5  -4  106.92   10.06
   4   6   4  507.27   35.60
  -4   6  -4  512.12   23.38
  -4  -6   4  545.38   28.39
  -4  -6   4  528.00   35.54
  -4  -6  -4  563.96   32.98
   4  -6   4  533.00   35.98
   4  -6   4  505.16   25.14
  -4   6   4  522.83   35.92
   4   6  -4  538.38   21.24
  -4   7  -4  536.37   21.67
   4   7   4  601.79   45.53
   4  -7  -4  522.16   33.45
  -4  -7   4  557.36   26.99
  -4  -7   4  587.12   37.88
  -4  -7  -4  579.07   30.30
   4  -7   4  537.71   25.22
   4  -7   4  602.65   45.08
  -4   7   4  554.79   37.69
   4   7  -4  549.46   21.31
   4   8   4   78.03   19.42
  -4   8  -4   57.39   10.73
  -4  -8   4   62.90   11.07
  -4  -8   4   73.92   14.58
  -4  -8  -4   78.43   11.17
   4  -8   4   44.38   19.01
   4  -8   4   59.61    8.73
  -4   8   4   60.54   15.21
   4   8  -4   74.34    7.08
   4   9   4  302.36   29.58
  -4   9  -4  302.77   19.62
   4  -9  -4  292.88   27.14
  -4  -9   4  339.67   26.00
  -4  -9   4  337.05   28.19
   4  -9   4  309.10   16.92
  -4  -9  -4  331.25   25.38
   4  -9   4  335.02   29.13
  -4   9   4  323.20   27.61
   4   9  -4  286.57   13.70
   4  10   4   85.82   17.44
  -4  10  -4   62.32   11.65
   4 -10  -4  119.87   16.98
  -4 -10   4   78.38   15.23
  -4 -10  -4   88.85   15.40
   4 -10   4   79.21   17.72
  -4  10   4   71.87   17.00
   4  10  -4   95.59   15.67
   4  11   4   98.88   25.31
  -4  11  -4   95.58   12.11
   4 -11  -4  109.62   21.47
  -4 -11   4   93.54   18.15
  -4 -11  -4  105.74   13.41
  -4  11   4  178.53   23.47
   4  11  -4  108.86   17.16
   4 -11   4  156.57   23.40
   4  12   4  166.24   22.53
  -4  12  -4  165.28   14.53
   4 -12  -4  122.31   24.98
  -4 -12   4  142.70   18.04
   4 -12   4  185.17   23.54
  -4  12   4  148.40   22.18
   4  12  -4  158.48   20.55
  -4 -12  -4  168.45   15.44
   4  13   4   45.78   21.18
  -4  13  -4   55.32   13.12
   4 -13  -4   52.58   15.46
  -4 -13   4   61.55   14.29
  -4 -13  -4   62.60   10.93
  -4  13   4  144.96   20.65
   4  13  -4   75.67   17.04
   4 -13   4   59.59   17.11
   4  14   4   98.47   19.05
  -4  14  -4   79.51   14.84
   4 -14  -4   63.13   17.49
  -4 -14   4   95.39   16.20
   4 -14   4   83.12   20.13
  -4  14   4  124.23   24.03
   4  14  -4   89.03   19.55
  -4 -14  -4   92.59   11.94
   4  15   4   32.67   14.98
  -4  15  -4   35.05   12.28
   4 -15  -4   46.73   14.81
  -4 -15   4   45.14   16.83
  -4 -15  -4   55.59    9.71
   4 -15   4   34.06   15.45
  -4  15   4  115.46   20.14
   4  15  -4   28.52   13.63
   4  16   4  251.59   29.43
  -4  16  -4  262.46   21.53
   4 -16  -4  254.22   27.77
  -4 -16   4  299.61   34.20
  -4 -16  -4  270.71   19.83
   4 -16   4  266.51   31.58
  -4  16   4  319.80   37.58
   4  16  -4  272.59   27.21
   4  17   4  102.86   20.21
  -4  17  -4   74.98   13.78
   4 -17  -4   58.98   21.29
  -4 -17   4   82.89   18.83
   4 -17   4   65.22   20.63
  -4 -17  -4   97.19   14.28
  -4  17   4  123.97   25.13
   4  17  -4  101.90   20.64
   4  18   4   50.61   13.51
  -4  18  -4   18.96    9.50
   4 -18  -4   15.15   14.11
  -4 -18   4   32.25   14.03
  -4 -18  -4   28.09    9.78
   4 -18   4   35.74   17.56
  -4  18   4   29.45   13.86
   4  18  -4   27.60   11.05
   4  19   4   15.25   16.47
  -4  19  -4   21.80   11.45
   4 -19  -4   17.87   11.99
  -4 -19   4   19.69   16.92
  -4 -19  -4   32.50    8.41
   4 -19   4   27.21   13.35
  -4  19   4   24.97   14.19
   4  19  -4   25.17   13.66
   4  20   4   14.89   12.69
  -4  20  -4    9.03   10.91
   4 -20  -4   14.23   12.49
  -4 -20   4    7.64   12.71
  -4 -20  -4    9.26    9.09
   4 -20   4   14.22   15.16
  -4  20   4   10.93   15.21
   4  20  -4   29.56    9.11
  -5   0  -4  808.51   46.81
   5   0   4  923.03   52.73
   5   0  -4  795.78   35.92
  -5   0   4  818.19   51.06
   5   1   4  932.95   54.59
   5  -1  -4  816.97   43.94
  -5  -1   4  848.23   52.29
  -5   1  -4  865.05   47.55
  -5  -1  -4  902.42   56.46
   5  -1   4  886.69   49.04
  -5   1   4  916.18   62.03
   5   1  -4  815.98   36.26
  -5   2  -4  188.62   20.51
   5  -2  -4  170.56   16.59
  -5  -2   4  146.40   11.85
  -5  -2   4  182.33   21.66
   5   2   4  153.14   19.80
  -5  -2  -4  190.03   21.89
   5  -2   4  155.68   17.29
  -5   2   4  189.19   26.43
   5   2  -4  153.57   16.72
   5   3   4  224.37   22.04
   5  -3  -4  190.75   18.16
  -5  -3   4  184.80   13.10
  -5  -3   4  231.71   23.79
  -5   3  -4  162.08    9.86
  -5  -3  -4  213.29   20.29
   5  -3   4  212.78   18.01
   5  -3   4  230.84   23.76
  -5   3   4  207.12   23.88
   5   3  -4  195.40   17.56
  -5   4  -4  931.52   29.03
   5  -4  -4 1186.60   56.28
  -5  -4   4  980.59   37.53
  -5  -4   4 1018.29   56.34
   5   4   4  984.86   54.85
  -5  -4  -4  982.73   52.80
   5  -4   4 1025.10   54.59
  -5   4   4 1029.29   68.64
   5   4  -4  978.73   40.18
   5  -4   4  972.84   47.45
   5   5   4  476.22   34.26
  -5   5  -4  332.98   17.26
   5  -5  -4  498.57   31.18
  -5  -5   4  345.85   21.98
  -5  -5   4  380.06   31.82
  -5  -5  -4  395.66   28.82
   5  -5   4  392.49   27.73
   5  -5   4  355.72   32.25
  -5   5   4  368.41   33.29
   5   5  -4  354.59   21.74
   5   6   4  625.86   50.10
  -5   6  -4  507.42   21.69
   5  -6  -4  456.62   34.98
  -5  -6   4  543.25   29.24
  -5  -6   4  525.29   44.16
  -5  -6  -4  525.58   32.08
   5  -6   4  529.53   31.22
   5  -6   4  585.23   42.56
  -5   6   4  511.91   39.15
   5   6  -4  511.65   22.58
   5   7   4  357.71   33.83
   5  -7  -4  400.09   31.20
  -5  -7   4  380.98   25.48
  -5  -7   4  443.11   38.82
  -5   7  -4  376.75   19.18
  -5  -7  -4  383.17   26.58
   5  -7   4  381.06   23.59
   5  -7   4  386.11   39.88
  -5   7   4  379.14   33.76
   5   7  -4  384.52   20.07
  -5   8  -4  131.83   11.39
   5  -8  -4  185.38   20.78
  -5  -8   4  131.47   18.19
  -5  -8   4  184.85   24.56
   5   8   4  139.09   23.05
  -5  -8  -4  165.91   16.69
   5  -8   4  175.92   21.19
  -5   8   4  150.59   23.03
   5   8  -4  160.87   12.56
   5  -8   4  134.37   14.54
   5   9   4  334.49   38.85
  -5   9  -4  302.67   19.44
   5  -9  -4  304.59   27.58
  -5  -9   4  338.76   32.58
  -5  -9   4  322.45   25.58
  -5  -9  -4  317.23   28.62
   5  -9   4  297.36   18.57
  -5   9   4  324.31   31.52
   5   9  -4  296.41   17.37
   5  -9   4  313.20   28.18
  -5  10  -4   30.01    9.09
   5 -10  -4   71.37   17.58
  -5 -10   4   29.82   11.42
   5  10   4   28.84   16.01
  -5 -10  -4   68.75   14.02
   5 -10   4  118.78   17.91
  -5  10   4  108.96   20.53
   5  10  -4   44.33   13.41
   5  11   4   93.91   17.92
  -5  11  -4   71.80    9.29
   5 -11  -4   54.01   15.49
  -5 -11   4   78.03   13.02
  -5 -11  -4   89.70   15.28
   5 -11   4   75.92   17.16
  -5  11   4   87.14   18.55
   5  11  -4   90.62   16.00
  -5  12  -4    9.75    6.78
   5 -12  -4   15.37   11.02
  -5 -12   4   10.13    8.18
   5  12   4   14.38   11.13
  -5 -12  -4   10.67    7.60
   5 -12   4    9.39   12.61
  -5  12   4   13.81   13.60
   5  12  -4   13.90    9.55
   5  13   4   25.38   11.80
  -5  13  -4    7.95    7.40
   5 -13  -4   14.65    9.64
  -5 -13   4   17.73    8.68
  -5 -13  -4   12.43    7.92
  -5  13   4   12.09   11.36
   5  13  -4    8.16    9.73
   5 -13   4   13.07   10.70
   5  14   4   44.18   17.69
  -5  14  -4   23.48    9.76
   5 -14  -4    7.66   12.95
  -5 -14   4   36.46   11.79
  -5 -14  -4   30.17   11.42
   5 -14   4   44.31   14.48
  -5  14   4   32.37   14.24
   5  14  -4   28.00   11.45
   5  15   4  279.12   32.79
  -5  15  -4  245.47   23.03
   5 -15  -4  226.30   27.88
  -5 -15   4  282.62   32.88
  -5 -15  -4  257.37   26.11
   5 -15   4  243.62   31.53
  -5  15   4  270.51   32.87
   5  15  -4  263.49   31.66
  -5  16  -4   53.30   11.02
   5 -16  -4   42.09   15.99
  -5 -16   4   53.24   18.59
   5  16   4   81.38   17.15
  -5 -16  -4   37.17   11.48
   5 -16   4   31.93   17.12
  -5  16   4   64.95   18.73
   5  16  -4   70.09   17.16
   5  17   4   90.93   22.37
  -5  17  -4   86.66   14.18
   5 -17  -4   80.64   18.39
  -5 -17   4  101.87   19.45
  -5 -17  -4  100.39   13.82
   5 -17   4   61.06   26.54
  -5  17   4  144.24   22.85
   5  17  -4   96.26   17.45
   5  18   4  125.29   23.99
  -5  18  -4  123.13   16.09
   5 -18  -4  112.75   20.25
  -5 -18   4  132.37   26.19
  -5 -18  -4  104.97   18.94
   5 -18   4   86.69   24.00
  -5  18   4  133.83   30.27
   5  18  -4  128.96   22.54
   6   0   4   37.53   10.25
   6   0  -4    4.62    9.57
  -6   0   4   38.03   13.94
  -6   0  -4   11.89   10.00
   6   1   4  277.01   25.33
   6  -1  -4  265.60   24.76
  -6  -1   4  284.67   28.34
  -6   1  -4  276.13   26.83
  -6  -1  -4  279.76   26.26
   6  -1   4  289.04   24.80
  -6   1   4  289.45   29.98
   6   1  -4  253.34   23.29
  -6   2  -4  242.35   31.33
   6  -2  -4  263.33   25.47
  -6  -2   4  251.89   26.61
   6   2   4  279.13   31.42
  -6  -2  -4  244.45   25.14
   6  -2   4  290.24   28.43
  -6   2   4  232.09   28.94
   6   2  -4  216.21   18.84
   6   3   4  536.79   48.17
  -6   3  -4  495.06   46.18
   6  -3  -4  433.21   31.45
  -6  -3   4  493.81   38.73
  -6  -3  -4  525.60   44.49
   6  -3   4  582.85   38.61
  -6   3   4  464.48   39.96
;
_shelx_hkl_checksum     2257
_shelx_res_file
;
TITL 03302013ELGNCA
CELL  0.71069 7.93370 20.58099 5.84050 90.000 90.000 90.000
ZERR  4 0.00190 0.00500 0.00140 0.000 0.000 0.000
LATT -1
SYMM .50+X, .50-Y,    -Z
SYMM .50-X, .50+Y,    -Z
SYMM    -X,    -Y,    +Z
SFAC C H N O
UNIT 32 44 4 20
SHEL 99999.000000 0.000000
L.S. 5
FMAP 2
PLAN -20
TWIN
WPDB -2
HTAB
BOND $H
CONF
LIST 4
TEMP 20.0
ACTA
SIZE 0.140 0.390 0.660
WGHT    0.038500    0.167000
BASF   0.25494
FVAR       2.40664
O1    4   -0.027313    0.770666   -0.047978    11.00000    0.05825    0.05491 =
         0.04820   -0.00924   -0.01918   -0.00874
O2    4    0.104597    0.725621    0.256493    11.00000    0.04247    0.02614 =
         0.04703   -0.00277   -0.00167   -0.00673
O3    4    0.276907    0.708784    0.553642    11.00000    0.08173    0.03550 =
         0.04730    0.00977   -0.01183    0.00050
O4    4    0.197326    0.948885    0.933749    11.00000    0.05983    0.02739 =
         0.03799   -0.00299    0.00942   -0.00521
O5    4    0.269523    1.030852    0.706900    11.00000    0.08990    0.02575 =
         0.04605    0.00030    0.00034   -0.01177
N1    3    0.154915    0.828869    0.179500    11.00000    0.04863    0.02670 =
         0.02801    0.00245   -0.00480   -0.00604
H1    2    0.155502    0.859619    0.107929    11.00000   -1.50000
C1    1    0.067819    0.777294    0.109241    11.00000    0.03868    0.03280 =
         0.03490   -0.00441   -0.00141   -0.00351
C2    1    0.223215    0.744696    0.412555    11.00000    0.04315    0.02747 =
         0.03127   -0.00269    0.00494   -0.00044
C3    1    0.264746    0.815359    0.370436    11.00000    0.03227    0.02695 =
         0.02556   -0.00209    0.00160   -0.00425
AFIX  13
H3    2    0.382723    0.819679    0.323104    11.00000   -1.20000
AFIX   0
C4    1    0.232032    0.856603    0.582772    11.00000    0.04114    0.02776 =
         0.02645   -0.00315    0.00402   -0.00368
AFIX  23
H4A   2    0.113154    0.854685    0.620996    11.00000   -1.20000
H4B   2    0.294981    0.838902    0.710758    11.00000   -1.20000
AFIX   0
C5    1    0.282864    0.926838    0.546122    11.00000    0.06327    0.03326 =
         0.03084   -0.00351    0.00525   -0.01298
AFIX  23
H5A   2    0.402699    0.928830    0.513941    11.00000   -1.20000
H5B   2    0.223428    0.943912    0.414044    11.00000   -1.20000
AFIX   0
C6    1    0.244512    0.968522    0.751271    11.00000    0.04024    0.02451 =
         0.03611    0.00017   -0.00465   -0.00537
C7    1    0.225724    1.077075    0.888644    11.00000    0.05363    0.02430 =
         0.07315   -0.00904   -0.00510    0.00230
AFIX  23
H7A   2    0.126062    1.061710    0.968168    11.00000   -1.20000
H7B   2    0.198961    1.118780    0.820355    11.00000   -1.20000
AFIX   0
C8    1    0.364039    1.085640    1.055579    11.00000    0.06060    0.04496 =
         0.06680   -0.01640   -0.00069    0.00055
AFIX  33
H8A   2    0.462310    1.101710    0.978179    11.00000   -1.20000
H8B   2    0.389501    1.044632    1.125861    11.00000   -1.20000
H8C   2    0.330117    1.116139    1.171092    11.00000   -1.20000
HKLF 4
REM  03302013ELGNCA
REM R1 =  0.0338 for   2042 Fo > 4sig(Fo)  and  0.0364 for all   2190 data
REM    131 parameters refined using      0 restraints
END
WGHT      0.0399      0.1322
REM Highest difference peak  0.156,  deepest hole -0.141,  1-sigma level  0.033
Q1    1   0.2403  0.8370  0.4674  11.00000  0.05    0.16
Q2    1   0.1754  0.7060  0.5481  11.00000  0.05    0.15
Q3    1   0.2380  0.7819  0.4070  11.00000  0.05    0.15
Q4    1   0.2615  0.9448  0.6522  11.00000  0.05    0.12
Q5    1   0.3086  0.9462  0.4161  11.00000  0.05    0.12
Q6    1   0.1393  0.9485  0.3984  11.00000  0.05    0.11
Q7    1   0.2488  0.8924  0.5747  11.00000  0.05    0.11
Q8    1   0.3449  1.0644  0.9312  11.00000  0.05    0.10
Q9    1   0.1070  1.0422  1.2356  11.00000  0.05    0.10
Q10   1   0.2839  0.9943  1.1652  11.00000  0.05    0.10
Q11   1   0.2058  0.9194  0.9605  11.00000  0.05    0.10
Q12   1   0.2308  0.8266  0.2601  11.00000  0.05    0.10
Q13   1   0.3397  1.0101  0.3891  11.00000  0.05    0.09
Q14   1   0.6855  0.3819  0.4539  11.00000  0.05    0.09
Q15   1   0.2253  1.0289  0.3193  11.00000  0.05    0.09
Q16   1  -0.1322  0.7577  0.0079  11.00000  0.05    0.09
Q17   1   0.1700  0.9602  1.0714  11.00000  0.05    0.09
Q18   1   0.3733  0.8206  0.7256  11.00000  0.05    0.08
Q19   1   0.3991  0.7470  0.5785  11.00000  0.05    0.08
Q20   1   0.2021  1.1588  1.0266  11.00000  0.05    0.08
;
_shelx_res_checksum     22422
_shelxl_version_number     97
data_New_Global_Publ_Block
_journal_date_recd_electronic     2014-11-24
_journal_date_accepted     2014-12-11
_journal_name_full     'Acta Crystallographica, Section E'
_journal_year     2015
_journal_volume     71
_journal_issue      1
_journal_page_first     110
_journal_page_last     112
_journal_paper_category     GO
_journal_paper_doi     10.1107/S2056989014027170
_journal_coeditor_code     IS5383
_publ_contact_author_name     'Hitoshi Kanazawa'
_publ_contact_author_address
;
Faculty of Symbiotic Systems Science,
Fukushima University,
Kanayagawa-1, Fukushima 960-1296,
Japan
;
_publ_contact_author_email     'kana@sss.fukushima-u.ac.jp'
_publ_contact_author_fax     '+81-24-548-3181'
_publ_contact_author_phone     '+81-24-548-8184'
_publ_section_title
;
Crystal structure of \g-ethyl <i>L</i>-glutamate <i>N</i>-carboxy anhydride
;
loop_
    _publ_author_name
    _publ_author_footnote
    _publ_author_address
    'Kanazawa, Hitoshi' ?
;
Faculty of Symbiotic Systems Science,
Fukushima University,
1 Kanayagawa, Fukushima, 960-1296,
Japan
;
    'Inada, Aya' ?
;
Faculty of Symbiotic Systems Science,
Fukushima University,
1 Kanayagawa, Fukushima, 960-1296,
Japan
;
_publ_section_synopsis
;
In the crystal of the title compound, molecules are linked by N---H...O
hydrogen bonds between the imino group and the carbonyl O atom in the ethyl
ester group, forming a tape structure along the <i>c</i>-axis direction. The
oxazolidine rings of adjacent tapes are arranged into a layer parallel to the
<i>ac</i> plane, which is a favourable arrangement for the polymerization of
the title compound in the solid state.
;
