# Supplementary material for: Crystal structure of γ-ethyl-l-glutamate N-carb­oxy anhydride
Source: Acta Crystallogr E Crystallogr Commun. 2015 Jan 1;71(Pt 1):110–2. doi: 10.1107/S2056989014027170 (PMC4331880; doi:10.1107/S2056989014027170)
Supplement: Supplementary file 2 [file e-71-00110-Isup2.hkl]

# 
# h,k,l, Fc-squared, Fo-squared, sigma(Fo-squared) and status flag 
# 
data_I
_shelx_title ' 03302013ELGNCA' 
_shelx_refln_list_code          4 
_shelx_F_calc_maximum       73.84 
_exptl_crystal_F_000       424.00 
_reflns_d_resolution_high  0.7701 
 
loop_ 
 _symmetry_equiv_pos_as_xyz 
 'x, y, z' 
 'x+1/2, -y+1/2, -z' 
 '-x+1/2, y+1/2, -z' 
 '-x, -y, z' 
 
_cell_length_a     7.9337 
_cell_length_b    20.5810 
_cell_length_c     5.8405 
_cell_angle_alpha  90.000 
_cell_angle_beta   90.000 
_cell_angle_gamma  90.000 
 
_shelx_F_squared_multiplier     1.000 
 
loop_ 
 _refln_index_h 
 _refln_index_k 
 _refln_index_l 
 _refln_F_squared_calc 
 _refln_F_squared_meas 
 _refln_F_squared_sigma 
 _refln_observed_status 
   4   0   0     2117.27     2202.90     23.74 o 
   6   0   0      564.98      560.03      8.90 o 
   8   0   0       84.71       82.50      3.67 o 
  10   0   0        8.62        6.65      2.59 o 
   2   1   0     3005.50     2848.62     14.81 o 
   3   1   0       88.98       94.08      1.01 o 
   4   1   0        3.94        4.49      0.72 o 
   5   1   0      172.02      163.88      2.09 o 
   6   1   0      185.71      176.59      2.74 o 
   7   1   0       17.27       17.56      0.81 o 
   8   1   0        9.88       11.70      0.84 o 
   9   1   0        0.33        0.65      0.56 o 
  10   1   0        5.79        5.88      1.25 o 
   1   2   0     1354.73     1259.19      4.71 o 
   2   2   0     3143.30     3082.11     16.40 o 
   3   2   0      473.97      513.99      3.77 o 
   4   2   0       70.36       64.21      0.96 o 
   5   2   0       13.17       16.53      0.57 o 
   6   2   0       20.86       26.83      0.84 o 
   7   2   0        0.01       -0.01      0.25 o 
   8   2   0        0.03        1.34      0.73 o 
   9   2   0        0.49        1.19      1.05 o 
  10   2   0        0.03        0.38      1.13 o 
   1   3   0      552.36      506.60      2.93 o 
   2   3   0        0.68        1.11      0.26 o 
   3   3   0       20.85       20.33      0.45 o 
   4   3   0      212.50      206.88      2.09 o 
   5   3   0       42.66       50.66      0.95 o 
   6   3   0       26.07       26.15      0.81 o 
   7   3   0        1.97        1.01      0.37 o 
   8   3   0       74.86       76.93      1.99 o 
   9   3   0       12.83       12.16      1.29 o 
  10   3   0        2.38        4.47      1.07 o 
   0   4   0     5032.09     4938.15     39.25 o 
   1   4   0      116.12      100.23      0.74 o 
   2   4   0       24.03       27.27      0.43 o 
   3   4   0       67.76       65.41      0.79 o 
   4   4   0      420.82      399.82      3.60 o 
   5   4   0       41.32       40.24      0.87 o 
   6   4   0      142.44      140.85      2.14 o 
   7   4   0        9.73       15.21      0.87 o 
   8   4   0        0.34        3.73      1.01 o 
   9   4   0       18.15       20.47      1.34 o 
  10   4   0        2.84        2.27      1.03 o 
   1   5   0      920.35      864.02      5.74 o 
   2   5   0      364.91      341.87      2.41 o 
   3   5   0        9.44       10.17      0.70 o 
   4   5   0       11.47        9.74      0.40 o 
   5   5   0       31.92       35.49      0.84 o 
   6   5   0        0.83        1.57      0.36 o 
   7   5   0       17.84       15.39      0.93 o 
   8   5   0       64.98       61.01      1.84 o 
   9   5   0       39.82       38.20      2.51 o 
  10   5   0        1.26        3.53      2.06 o 
   0   6   0     3079.11     2930.91     23.35 o 
   1   6   0      242.84      233.32      1.70 o 
   2   6   0      285.14      302.34      2.34 o 
   3   6   0        5.50        5.99      0.41 o 
   4   6   0        1.51        3.60      0.37 o 
   5   6   0       20.07       20.60      0.67 o 
   6   6   0        8.99        9.94      0.57 o 
   7   6   0       22.44       21.07      2.34 o 
   8   6   0        6.77        8.70      0.96 o 
   9   6   0        2.20       10.99      4.49 o 
  10   6   0       19.89       21.86      2.13 o 
   1   7   0       12.24        8.52      0.67 o 
   2   7   0        9.76       19.58      0.58 o 
   3   7   0      349.54      346.61      3.06 o 
   4   7   0      203.91      208.19      2.22 o 
   5   7   0      294.35      276.91      3.21 o 
   6   7   0       29.01       29.01      0.87 o 
   7   7   0       35.50       42.12      2.99 o 
   8   7   0       47.66       45.77      1.79 o 
   9   7   0       25.03       26.79      3.77 o 
   0   8   0     1603.63     1806.28     29.96 o 
   1   8   0     4886.99     5047.41     33.61 o 
   2   8   0     1989.20     2054.83     15.98 o 
   3   8   0       52.14       50.90      0.87 o 
   4   8   0       14.47       13.85      0.50 o 
   5   8   0        1.30        0.86      0.29 o 
   6   8   0        1.33        5.61      1.20 o 
   7   8   0       45.23       41.91      1.47 o 
   8   8   0        0.26        5.25      2.06 o 
   9   8   0       43.24       43.56      2.88 o 
   1   9   0        2.06        4.75      0.79 o 
   2   9   0      363.25      360.34      4.03 o 
   3   9   0     1063.58     1120.33     11.35 o 
   4   9   0      563.51      556.08      5.43 o 
   5   9   0       19.40       23.92      0.74 o 
   6   9   0      392.89      398.11      5.79 o 
   7   9   0       20.70       23.18      1.12 o 
   8   9   0      233.72      226.01      4.71 o 
   9   9   0        3.64        3.85      1.19 o 
   0  10   0     1014.72     1098.70     11.83 o 
   1  10   0     1557.95     1732.26     13.35 o 
   2  10   0      363.89      366.97      3.35 o 
   3  10   0       18.38       19.22      0.62 o 
   4  10   0      126.75      120.39      1.73 o 
   5  10   0        0.32        0.82      0.58 o 
   6  10   0        3.51        8.27      0.87 o 
   7  10   0        0.04        0.63      0.55 o 
   8  10   0        0.25        2.18      0.95 o 
   9  10   0        0.72        0.48      0.63 o 
   1  11   0      309.72      310.82      6.48 o 
   2  11   0       30.09       38.83      0.84 o 
   3  11   0        6.67        8.26      0.48 o 
   4  11   0       59.06       62.72      1.20 o 
   5  11   0      213.63      211.35      2.78 o 
   6  11   0        1.25        1.41      0.47 o 
   7  11   0       38.15       31.95      1.33 o 
   8  11   0        1.16        0.93      0.69 o 
   9  11   0        0.03        0.13      0.69 o 
   0  12   0       78.15       75.66      1.49 o 
   1  12   0       13.05       18.14      0.65 o 
   2  12   0       53.61       56.05      0.99 o 
   3  12   0      140.89      141.86      2.09 o 
   4  12   0      102.01      113.45      3.61 o 
   5  12   0        0.00        0.95      0.45 o 
   6  12   0       46.91       44.21      1.46 o 
   7  12   0       17.15       17.09      1.11 o 
   8  12   0        4.05        4.48      0.94 o 
   9  12   0       15.35       15.67      1.56 o 
   1  13   0        8.79       10.18      0.88 o 
   2  13   0       20.94       21.95      0.77 o 
   3  13   0      228.04      226.14      3.42 o 
   4  13   0       79.04       76.83      1.42 o 
   5  13   0       39.40       37.25      1.02 o 
   6  13   0        0.05        0.59      0.54 o 
   7  13   0        6.25        8.57      1.01 o 
   8  13   0        5.26        5.27      1.35 o 
   9  13   0        0.61        0.75      0.88 o 
   0  14   0       27.03       26.67      0.96 o 
   1  14   0      386.59      412.40      4.37 o 
   2  14   0      106.21      113.59      1.71 o 
   3  14   0        2.09        4.15      0.48 o 
   4  14   0       19.06       20.94      0.91 o 
   5  14   0       11.00        6.66      0.53 o 
   6  14   0       10.22       11.30      1.34 o 
   7  14   0        3.72        4.57      1.08 o 
   8  14   0        6.89        9.16      1.63 o 
   1  15   0        9.07       15.61      1.90 o 
   2  15   0        3.20        6.29      0.56 o 
   3  15   0       77.98       77.45      1.54 o 
   4  15   0      207.68      193.87      2.83 o 
   5  15   0        0.16        2.25      0.85 o 
   6  15   0       87.45       94.63      2.59 o 
   7  15   0       28.14       26.75      1.73 o 
   8  15   0        0.70        0.71      0.74 o 
   0  16   0      451.64      454.91     13.73 o 
   1  16   0      180.63      181.35      2.58 o 
   2  16   0       14.76       11.99      0.81 o 
   3  16   0       44.40       47.33      1.24 o 
   4  16   0       11.46       10.67      0.68 o 
   5  16   0       44.35       40.95      1.13 o 
   6  16   0       22.48       20.51      1.35 o 
   7  16   0        8.39        9.50      1.19 o 
   8  16   0        2.39        3.17      1.13 o 
   1  17   0       49.47       45.04      1.15 o 
   2  17   0      222.08      209.42      3.13 o 
   3  17   0        4.51        2.82      0.49 o 
   4  17   0        3.39        5.73      1.05 o 
   5  17   0        2.18        1.18      0.54 o 
   6  17   0        0.21        0.03      0.46 o 
   7  17   0       46.14       47.89      2.53 o 
   0  18   0       17.25       11.98      0.96 o 
   1  18   0       20.93       15.67      0.80 o 
   2  18   0      591.23      564.55      7.21 o 
   3  18   0       24.87       26.17      1.07 o 
   4  18   0      322.88      309.88      4.69 o 
   5  18   0        0.97        0.74      0.51 o 
   6  18   0       48.82       47.85      2.17 o 
   7  18   0        0.87        0.26      0.56 o 
   1  19   0       27.05       29.22      1.05 o 
   2  19   0       29.67       30.20      1.10 o 
   3  19   0      155.04      157.58      2.84 o 
   4  19   0       41.39       47.92      1.47 o 
   5  19   0       23.90       26.51      1.61 o 
   6  19   0       46.53       46.89      2.11 o 
   7  19   0       23.68       21.44      1.68 o 
   0  20   0      403.48      399.56      7.79 o 
   1  20   0        0.24        0.46      0.36 o 
   2  20   0        1.22        1.10      0.41 o 
   3  20   0       56.31       50.56      1.49 o 
   4  20   0        3.19        2.07      0.50 o 
   5  20   0       14.75        9.96      1.10 o 
   6  20   0       18.60       16.61      1.43 o 
   1  21   0        1.43        1.90      0.46 o 
   2  21   0       66.36       62.44      1.60 o 
   3  21   0        0.55        0.74      0.41 o 
   4  21   0       17.20       17.34      0.93 o 
   5  21   0        6.11        7.19      1.59 o 
   6  21   0       39.42       42.90      4.07 o 
   0  22   0       52.57       53.06      2.70 o 
   1  22   0       56.51       53.86      2.09 o 
   2  22   0       69.50       71.05      2.68 o 
   3  22   0       57.18       55.91      2.15 o 
   4  22   0       38.64       39.06      3.29 o 
   5  22   0        7.77       11.97      2.12 o 
   1  23   0        5.83        5.03      0.83 o 
   2  23   0       38.02       38.71      1.80 o 
   3  23   0       14.91       13.63      1.16 o 
   4  23   0        2.26        2.56      1.24 o 
   5  23   0       19.49       23.35      3.32 o 
   0  24   0        0.08        1.17      1.05 o 
   1  24   0       85.93       87.25      2.91 o 
   2  24   0       32.45       33.33      1.80 o 
   3  24   0       29.14       32.97      2.18 o 
   4  24   0        2.89        1.84      1.81 o 
   1  25   0        2.66        2.70      0.83 o 
   2  25   0        9.47       10.37      1.15 o 
   3  25   0        0.44        0.12      0.93 o 
   0  26   0       11.49       10.97      1.55 o 
   1  26   0       29.79       36.27      2.04 o 
   2  26   0        1.17        1.05      0.82 o 
   0   0   1      172.69      149.63      4.61 o 
   1   0   1      694.57      671.19      3.54 o 
   2   0   1     5451.90     5224.62     41.68 o 
   3   0   1      255.02      257.30      1.95 o 
   4   0   1      848.47      891.59      7.04 o 
   5   0   1      168.05      167.05      2.02 o 
   6   0   1      334.02      331.36      4.19 o 
   7   0   1        0.24        2.07      0.48 o 
   8   0   1       39.09       36.53      1.64 o 
   9   0   1        4.28        4.17      0.81 o 
  10   0   1        0.02        1.43      1.86 o 
 -10   1   1        9.24       10.84      1.59 o 
  -9   1   1        1.44        1.83      0.86 o 
  -8   1   1        7.75        9.42      0.83 o 
  -7   1   1       74.46       74.11      1.82 o 
  -6   1   1      129.37      131.31      2.24 o 
  -5   1   1      224.77      220.29      2.38 o 
  -4   1   1      964.58      964.98      8.78 o 
  -3   1   1      801.11      805.48      4.94 o 
  -2   1   1     2978.63     2819.15     13.46 o 
  -1   1   1     1963.17     1807.91      7.98 o 
   0   1   1     3373.07     2890.42     12.53 o 
   1   1   1     1963.48     1806.57     11.89 o 
   2   1   1     2978.26     2799.95     13.57 o 
   3   1   1      801.25      821.29      5.66 o 
   4   1   1      965.26      974.86      7.82 o 
   5   1   1      224.87      226.52      2.65 o 
   6   1   1      129.39      134.69      2.68 o 
   7   1   1       74.41       73.01      1.83 o 
   8   1   1        7.78        9.21      0.82 o 
   9   1   1        1.44        0.94      0.57 o 
  10   1   1        9.23        8.85      1.40 o 
 -10   2   1        4.32        7.26      1.91 o 
  -9   2   1       16.31       19.36      1.56 o 
  -8   2   1       40.54       37.87      1.47 o 
  -7   2   1       52.67       58.25      1.61 o 
  -6   2   1       33.53       32.67      0.99 o 
  -5   2   1      189.81      185.38      2.09 o 
  -4   2   1       52.43       54.59      1.03 o 
  -3   2   1      600.45      634.69      4.65 o 
  -2   2   1     5025.07     4867.73     33.93 o 
  -1   2   1     2259.89     2063.81     11.68 o 
   0   2   1      955.28      906.98      6.56 o 
   1   2   1     2258.13     2035.00     21.61 o 
   2   2   1     5023.83     4832.12     31.48 o 
   3   2   1      599.94      633.14      5.05 o 
   4   2   1       52.39       55.18      0.92 o 
   5   2   1      189.97      186.60      2.37 o 
   6   2   1       33.52       33.65      0.95 o 
   7   2   1       52.66       56.00      1.43 o 
   8   2   1       40.48       37.24      1.48 o 
   9   2   1       16.29       19.71      1.62 o 
  10   2   1        4.31        7.01      2.14 o 
 -10   3   1       22.02       21.67      2.04 o 
  -9   3   1        8.16        8.70      1.22 o 
  -8   3   1       11.85       13.87      0.95 o 
  -7   3   1       41.12       40.93      1.31 o 
  -6   3   1       16.45       20.04      0.83 o 
  -5   3   1       86.41       83.52      1.47 o 
  -4   3   1      260.56      271.00      2.71 o 
  -3   3   1      756.50      733.18      5.23 o 
  -2   3   1     2782.61     2727.23     11.03 o 
  -1   3   1     1254.35     1198.87      6.76 o 
   0   3   1     4178.81     3795.39     15.86 o 
   1   3   1     1254.43     1200.55      4.45 o 
   2   3   1     2782.27     2736.50     19.28 o 
   3   3   1      756.55      746.86      6.23 o 
   4   3   1      260.40      272.46      2.88 o 
   5   3   1       86.32       82.61      1.37 o 
   6   3   1       16.49       19.10      0.77 o 
   7   3   1       41.08       41.33      1.22 o 
   8   3   1       11.83       17.02      2.97 o 
   9   3   1        8.15        8.12      1.03 o 
  10   3   1       22.02       19.72      2.19 o 
 -10   4   1       12.34       13.63      1.77 o 
  -9   4   1       14.53       15.61      1.34 o 
  -8   4   1       50.71       48.18      2.10 o 
  -7   4   1       73.25       71.92      2.53 o 
  -6   4   1        6.93        7.04      0.54 o 
  -5   4   1       49.65       57.19      1.15 o 
  -4   4   1       61.42       64.46      0.94 o 
  -3   4   1      191.85      201.52      2.34 o 
  -2   4   1     1090.19     1098.68      7.97 o 
  -1   4   1     1200.36     1119.92      6.35 o 
   0   4   1       14.30       18.99      0.37 o 
   1   4   1     1200.80     1127.60      6.00 o 
   2   4   1     1090.39     1086.63     13.45 o 
   3   4   1      191.72      199.58      2.15 o 
   4   4   1       61.35       63.62      1.10 o 
   5   4   1       49.68       58.02      1.20 o 
   6   4   1        6.90        7.37      0.55 o 
   7   4   1       73.18       71.97      1.95 o 
   8   4   1       50.71       47.54      1.74 o 
   9   4   1       14.52       15.69      1.79 o 
  10   4   1       12.34       14.06      3.02 o 
 -10   5   1        7.47        9.39      1.50 o 
  -9   5   1       11.69       13.97      2.03 o 
  -8   5   1       21.45       28.74      5.52 o 
  -7   5   1       34.29       38.12      1.20 o 
  -6   5   1        3.12        3.85      0.43 o 
  -5   5   1      183.12      174.16      2.41 o 
  -4   5   1      115.19      112.58      1.41 o 
  -3   5   1      119.53      119.89      1.20 o 
  -2   5   1      219.93      229.74      2.11 o 
  -1   5   1      885.39      892.66      5.74 o 
   0   5   1        2.30        5.98      0.28 o 
   1   5   1      885.13      880.36      5.13 o 
   2   5   1      219.94      228.47      2.10 o 
   3   5   1      119.53      120.89      2.04 o 
   4   5   1      115.08      109.01      1.66 o 
   5   5   1      183.15      177.48      2.67 o 
   6   5   1        3.12        2.41      0.45 o 
   7   5   1       34.32       39.96      1.24 o 
   8   5   1       21.47       21.17      1.22 o 
   9   5   1       11.71       13.15      1.38 o 
  10   5   1        7.46        8.31      2.36 o 
  -9   6   1       26.13       25.51      1.68 o 
  -8   6   1       33.90       35.67      1.90 o 
  -7   6   1       63.58       64.71      4.57 o 
  -6   6   1        7.14        8.69      0.65 o 
  -5   6   1       75.67       72.26      1.22 o 
  -4   6   1      185.96      171.35      1.89 o 
  -3   6   1      450.68      445.80      4.31 o 
  -2   6   1      405.53      408.40      3.16 o 
  -1   6   1     1750.87     1752.61      9.69 o 
   0   6   1     1598.68     1599.85     11.29 o 
   1   6   1     1750.86     1762.62     10.94 o 
   2   6   1      405.45      416.01      2.69 o 
   3   6   1      450.90      431.41      5.36 o 
   4   6   1      185.83      174.61      2.39 o 
   5   6   1       75.61       73.43      1.49 o 
   6   6   1        7.14        8.79      0.65 o 
   7   6   1       63.54       61.65      1.81 o 
   8   6   1       33.95       36.15      1.48 o 
   9   6   1       26.15       23.72      1.57 o 
  -9   7   1       10.93       11.64      2.22 o 
  -8   7   1        8.44       11.15      1.77 o 
  -7   7   1      121.43      118.23      3.24 o 
  -6   7   1      131.43      128.00      2.29 o 
  -5   7   1      171.02      167.41      2.21 o 
  -4   7   1      295.76      290.39      2.99 o 
  -3   7   1       58.78       53.63      0.94 o 
  -2   7   1      221.70      238.15      2.05 o 
  -1   7   1      591.42      615.07      3.83 o 
   0   7   1       99.61       97.79      0.98 o 
   1   7   1      591.68      617.49      4.42 o 
   2   7   1      221.68      238.41      1.84 o 
   3   7   1       58.76       52.72      0.61 o 
   4   7   1      295.63      290.00      3.58 o 
   5   7   1      171.12      166.84      2.59 o 
   6   7   1      131.50      127.91      2.47 o 
   7   7   1      121.41      115.80      2.39 o 
   8   7   1        8.45        8.10      0.96 o 
   9   7   1       10.95        9.89      1.11 o 
  -9   8   1       13.35       15.11      1.94 o 
  -8   8   1        4.52        8.19      1.87 o 
  -7   8   1       71.40       68.53      2.25 o 
  -6   8   1      162.39      161.06      4.63 o 
  -5   8   1       71.34       67.66      1.25 o 
  -4   8   1       60.20       61.79      1.24 o 
  -3   8   1       63.58       59.38      1.04 o 
  -2   8   1      307.58      305.92      2.72 o 
  -1   8   1       74.68       75.55      0.76 o 
   0   8   1       34.75       37.96      0.62 o 
   1   8   1       74.69       79.15      0.97 o 
   2   8   1      307.41      312.13      2.59 o 
   3   8   1       63.58       60.72      1.87 o 
   4   8   1       60.16       59.95      1.31 o 
   5   8   1       71.33       67.28      1.75 o 
   6   8   1      162.38      170.85      7.71 o 
   7   8   1       71.37       66.85      1.77 o 
   8   8   1        4.54        8.76      2.12 o 
   9   8   1       13.35       13.29      1.38 o 
  -9   9   1       16.21       17.11      1.64 o 
  -8   9   1       34.94       33.99      1.92 o 
  -7   9   1       12.85       15.08      1.02 o 
  -6   9   1       61.51       63.49      1.88 o 
  -5   9   1      111.95      110.49      1.67 o 
  -4   9   1      344.18      359.54      4.14 o 
  -3   9   1      880.74      919.32      8.33 o 
  -2   9   1      507.25      499.31      4.22 o 
  -1   9   1       58.24       59.85      1.41 o 
   0   9   1      139.74      161.69      1.60 o 
   1   9   1       58.04       63.94      1.79 o 
   2   9   1      506.89      507.95      4.74 o 
   3   9   1      881.33      941.59     16.82 o 
   4   9   1      344.00      356.69      6.64 o 
   5   9   1      112.13      117.79      6.90 o 
   6   9   1       61.54       65.30      2.04 o 
   7   9   1       12.90       16.81      1.76 o 
   8   9   1       34.97       33.42      1.51 o 
   9   9   1       16.22       15.69      1.70 o 
  -9  10   1        2.16        4.03      1.10 o 
  -8  10   1       20.30       30.87      3.28 o 
  -7  10   1       46.34       44.45      1.67 o 
  -6  10   1       33.11       37.57      2.11 o 
  -5  10   1       54.00       54.73      1.67 o 
  -4  10   1      163.91      162.40      2.23 o 
  -3  10   1      240.82      244.83      2.80 o 
  -2  10   1      636.21      676.78      5.71 o 
  -1  10   1     1114.26     1158.22      8.27 o 
   0  10   1       74.87       84.15      4.25 o 
   1  10   1     1114.20     1144.56      9.45 o 
   2  10   1      635.78      675.89      5.88 o 
   3  10   1      240.68      252.43      2.75 o 
   4  10   1      163.72      162.23      2.28 o 
   5  10   1       53.92       53.17      1.65 o 
   6  10   1       33.15       43.10      5.82 o 
   7  10   1       46.32       45.62      1.74 o 
   8  10   1       20.28       33.49      5.07 o 
   9  10   1        2.17        6.63      1.40 o 
  -9  11   1       12.42       10.78      1.41 o 
  -8  11   1       57.37       59.23      2.61 o 
  -7  11   1        5.15        6.50      0.92 o 
  -6  11   1       48.96       50.56      1.52 o 
  -5  11   1        1.09        1.64      0.38 o 
  -4  11   1        1.83        2.37      0.36 o 
  -3  11   1       44.91       42.71      1.01 o 
  -2  11   1      342.89      345.21      3.32 o 
  -1  11   1      427.64      413.09      6.71 o 
   0  11   1     2200.65     2216.21     16.86 o 
   1  11   1      427.91      418.12      4.07 o 
   2  11   1      342.94      355.02      3.63 o 
   3  11   1       44.85       42.36      0.91 o 
   4  11   1        1.83        3.11      0.43 o 
   5  11   1        1.08        1.19      0.69 o 
   6  11   1       48.97       57.00      6.17 o 
   7  11   1        5.15        5.62      0.94 o 
   8  11   1       57.38       57.62      2.17 o 
   9  11   1       12.43       11.86      1.76 o 
  -9  12   1        8.06       11.62      1.44 o 
  -8  12   1       15.51       16.73      1.46 o 
  -7  12   1        2.89        4.22      0.80 o 
  -6  12   1       59.56       60.05      2.20 o 
  -5  12   1       29.39       26.29      0.92 o 
  -4  12   1        5.53        7.36      0.80 o 
  -3  12   1       43.17       45.99      1.33 o 
  -2  12   1       67.00       70.24      1.09 o 
  -1  12   1        6.12       16.13      1.71 o 
   0  12   1       25.18       59.99      4.17 o 
   1  12   1        6.12       14.71      1.69 o 
   2  12   1       67.00       73.17      1.23 o 
   3  12   1       43.11       47.86      1.20 o 
   4  12   1        5.55        5.81      0.39 o 
   5  12   1       29.43       25.81      1.30 o 
   6  12   1       59.62       63.47      4.85 o 
   7  12   1        2.89        5.72      1.57 o 
   8  12   1       15.54       17.13      1.38 o 
   9  12   1        8.07        8.88      1.53 o 
  -8  13   1       16.84       19.52      1.55 o 
  -7  13   1       10.79       12.44      1.07 o 
  -6  13   1       69.12       71.35      1.83 o 
  -5  13   1        8.66        8.92      0.62 o 
  -4  13   1       41.08       45.61      1.11 o 
  -3  13   1      314.65      311.68      3.64 o 
  -2  13   1       30.51       35.46      0.84 o 
  -1  13   1      539.94      561.25      7.56 o 
   0  13   1       35.83       32.94      0.73 o 
   1  13   1      539.92      566.64      5.74 o 
   2  13   1       30.50       33.38      0.87 o 
   3  13   1      314.57      313.84      3.51 o 
   4  13   1       41.04       44.52      0.94 o 
   5  13   1        8.65        9.26      0.93 o 
   6  13   1       69.12       72.85      2.33 o 
   7  13   1       10.82       11.79      1.19 o 
   8  13   1       16.84       16.39      1.49 o 
  -8  14   1        9.06        9.78      1.11 o 
  -7  14   1       12.53       12.28      1.21 o 
  -6  14   1       19.75       21.43      1.04 o 
  -5  14   1       40.33       38.68      1.21 o 
  -4  14   1       18.72       18.55      0.73 o 
  -3  14   1       24.02       27.07      1.39 o 
  -2  14   1       60.67       60.61      1.09 o 
  -1  14   1      128.53      114.61      1.58 o 
   0  14   1       11.12        8.19      0.76 o 
   1  14   1      128.51      122.20      1.97 o 
   2  14   1       60.74       60.49      1.25 o 
   3  14   1       24.06       25.74      2.03 o 
   4  14   1       18.73       16.82      0.74 o 
   5  14   1       40.40       38.30      1.85 o 
   6  14   1       19.77       25.51      3.95 o 
   7  14   1       12.54       10.40      1.16 o 
   8  14   1        9.06        9.14      1.20 o 
  -8  15   1       12.86       12.44      1.39 o 
  -7  15   1        2.43        4.35      0.79 o 
  -6  15   1       63.87       61.93      1.80 o 
  -5  15   1        9.29       11.10      0.73 o 
  -4  15   1       88.61       81.47      1.69 o 
  -3  15   1      140.99      138.96      2.19 o 
  -2  15   1       59.54       61.07      1.13 o 
  -1  15   1       92.57       90.40      1.38 o 
   0  15   1      210.15      224.47      4.06 o 
   1  15   1       92.76       97.34      1.83 o 
   2  15   1       59.62       62.58      1.30 o 
   3  15   1      140.98      141.70      2.16 o 
   4  15   1       88.63       82.41      1.49 o 
   5  15   1        9.30       10.20      1.05 o 
   6  15   1       63.88       60.69      2.44 o 
   7  15   1        2.43        2.04      0.91 o 
   8  15   1       12.85       12.64      2.20 o 
  -8  16   1       11.90       11.61      1.64 o 
  -7  16   1        6.79        6.92      1.06 o 
  -6  16   1       10.23       10.00      0.96 o 
  -5  16   1        8.20        9.20      0.68 o 
  -4  16   1        2.55        2.90      0.48 o 
  -3  16   1       86.25       83.23      1.76 o 
  -2  16   1       20.73       22.77      0.89 o 
  -1  16   1      410.54      374.74      6.51 o 
   0  16   1       64.02       61.16      1.24 o 
   1  16   1      410.34      386.15      4.72 o 
   2  16   1       20.73       21.85      0.90 o 
   3  16   1       86.13       82.93      1.80 o 
   4  16   1        2.57        2.39      0.48 o 
   5  16   1        8.23        8.18      1.01 o 
   6  16   1       10.24        8.67      1.24 o 
   7  16   1        6.78        6.58      0.98 o 
   8  16   1       11.89       11.59      1.84 o 
  -7  17   1        4.69        4.70      0.99 o 
  -6  17   1       24.75       23.83      1.24 o 
  -5  17   1       54.77       53.42      1.53 o 
  -4  17   1       94.84       93.08      1.94 o 
  -3  17   1      274.47      263.84      3.74 o 
  -2  17   1      271.26      259.77      3.46 o 
  -1  17   1      132.15      123.21      4.84 o 
   0  17   1      176.88      166.62      2.90 o 
   1  17   1      132.27      133.57      2.50 o 
   2  17   1      271.28      268.07      3.91 o 
   3  17   1      274.44      268.71      4.05 o 
   4  17   1       94.96       94.82      2.09 o 
   5  17   1       54.82       54.19      2.32 o 
   6  17   1       24.77       26.25      1.74 o 
   7  17   1        4.72        4.74      1.04 o 
  -7  18   1        0.03       -0.06      0.93 o 
  -6  18   1        7.41        5.99      0.99 o 
  -5  18   1       70.86       64.81      1.77 o 
  -4  18   1       77.37       71.08      1.61 o 
  -3  18   1       88.70       84.66      1.85 o 
  -2  18   1       55.50       47.20      1.85 o 
  -1  18   1      222.11      215.88      4.59 o 
   0  18   1      383.68      367.31      6.53 o 
   1  18   1      222.03      216.90      3.57 o 
   2  18   1       55.48       48.35      1.62 o 
   3  18   1       88.68       86.18      1.90 o 
   4  18   1       77.42       72.35      2.61 o 
   5  18   1       70.80       69.83      2.70 o 
   6  18   1        7.42        6.21      1.11 o 
   7  18   1        0.03        0.10      0.57 o 
  -7  19   1       17.50       21.93      2.93 o 
  -6  19   1       26.25       28.87      2.78 o 
  -5  19   1       32.03       32.50      1.72 o 
  -4  19   1       48.39       43.04      1.89 o 
  -3  19   1       65.79       60.04      2.26 o 
  -2  19   1       58.02       53.53      2.00 o 
  -1  19   1       89.31      100.26      2.96 o 
   0  19   1      127.60      126.25      2.84 o 
   1  19   1       89.29       97.07      2.22 o 
   2  19   1       58.06       53.43      1.51 o 
   3  19   1       65.71       57.79      1.63 o 
   4  19   1       48.38       44.15      2.05 o 
   5  19   1       31.97       30.44      1.98 o 
   6  19   1       26.31       25.72      1.86 o 
   7  19   1       17.51       18.94      1.67 o 
  -6  20   1       10.70       12.05      2.90 o 
  -5  20   1       14.50       12.40      1.57 o 
  -4  20   1        7.19        8.31      1.14 o 
  -3  20   1       42.32       41.52      1.85 o 
  -2  20   1       13.22       14.61      1.19 o 
  -1  20   1      150.04      138.37      3.56 o 
   0  20   1       51.68       47.54      1.66 o 
   1  20   1      150.10      137.95      2.81 o 
   2  20   1       13.19       14.61      0.89 o 
   3  20   1       42.33       38.67      1.31 o 
   4  20   1        7.20        7.67      1.09 o 
   5  20   1       14.51       12.14      1.18 o 
   6  20   1       10.70       10.64      1.31 o 
  -6  21   1       13.12       14.26      1.99 o 
  -5  21   1        7.20        7.76      1.52 o 
  -4  21   1       17.87       17.83      1.34 o 
  -3  21   1        7.76        7.95      1.11 o 
  -2  21   1       20.68       20.58      1.36 o 
  -1  21   1       89.43       91.98      2.69 o 
   0  21   1        0.11       -0.47      0.47 o 
   1  21   1       89.34       90.77      2.37 o 
   2  21   1       20.65       20.33      1.07 o 
   3  21   1        7.78        5.21      0.77 o 
   4  21   1       17.85       16.46      1.31 o 
   5  21   1        7.19        8.02      1.17 o 
   6  21   1       13.09       11.52      1.26 o 
  -5  22   1       44.39       46.86      3.98 o 
  -4  22   1       10.07       12.75      1.24 o 
  -3  22   1        7.66        8.39      1.04 o 
  -2  22   1       28.01       28.92      1.83 o 
  -1  22   1        8.11        9.70      1.06 o 
   0  22   1      134.79      146.37      3.55 o 
   1  22   1        8.09        7.66      0.81 o 
   2  22   1       28.07       28.19      1.19 o 
   3  22   1        7.66        7.14      0.85 o 
   4  22   1       10.10       10.01      1.23 o 
   5  22   1       44.38       44.57      2.28 o 
  -5  23   1        4.76        3.53      1.64 o 
  -4  23   1        2.64        3.13      0.85 o 
  -3  23   1       27.13       26.37      1.76 o 
  -2  23   1        9.85       13.16      1.18 o 
  -1  23   1        0.65        0.49      0.58 o 
   0  23   1       39.02       42.94      1.78 o 
   1  23   1        0.65        0.21      0.45 o 
   2  23   1        9.85       12.09      0.82 o 
   3  23   1       27.09       27.34      1.68 o 
   4  23   1        2.64        5.04      1.06 o 
   5  23   1        4.76        4.78      1.88 o 
  -4  24   1        0.92        0.59      1.03 o 
  -3  24   1        1.39        1.44      0.71 o 
  -2  24   1       16.81       19.24      1.41 o 
  -1  24   1       18.48       16.79      1.19 o 
   0  24   1        2.55        2.39      0.68 o 
   1  24   1       18.49       16.06      1.12 o 
   2  24   1       16.80       18.89      1.54 o 
   3  24   1        1.40        0.84      1.35 o 
   4  24   1        0.91        0.57      1.39 o 
  -3  25   1        4.83        7.38      1.08 o 
  -2  25   1       32.13       35.80      1.99 o 
  -1  25   1        6.77        6.11      1.37 o 
   0  25   1       11.73       14.22      1.35 o 
   1  25   1        6.74        5.89      1.13 o 
   2  25   1       32.17       33.40      2.23 o 
   3  25   1        4.84        7.09      2.11 o 
  -1  26   1       58.02       65.44      2.84 o 
   0  26   1        5.65        5.68      1.08 o 
   1  26   1       58.00       68.87      3.20 o 
   0   0   2      697.23      736.81      9.00 o 
   1   0   2       91.63      100.31      1.05 o 
   2   0   2        0.93        5.08      0.33 o 
   3   0   2      168.82      134.06      1.43 o 
   4   0   2      378.28      418.48      3.63 o 
   5   0   2      395.14      380.41      4.67 o 
   6   0   2       33.05       35.92      1.14 o 
   7   0   2        8.79        9.07      0.74 o 
   8   0   2       22.00       24.38      1.71 o 
   9   0   2       23.40       26.95      4.23 o 
  -9   1   2        0.99        2.10      1.16 o 
  -8   1   2        2.79        4.71      0.93 o 
  -7   1   2       45.46       45.12      1.96 o 
  -6   1   2        0.45        0.57      0.37 o 
  -5   1   2       60.96       58.62      1.25 o 
  -4   1   2      121.20      107.91      3.43 o 
  -3   1   2      143.17      146.86      1.29 o 
  -2   1   2      703.21      727.17      5.50 o 
  -1   1   2      187.01      184.23      1.83 o 
   0   1   2       55.82       52.42      0.73 o 
   1   1   2      187.16      186.79      1.74 o 
   2   1   2      703.09      722.38      5.77 o 
   3   1   2      143.02      148.09      1.73 o 
   4   1   2      121.30      111.68      1.56 o 
   5   1   2       60.97       58.77      1.22 o 
   6   1   2        0.45        1.07      0.39 o 
   7   1   2       45.42       45.49      1.49 o 
   8   1   2        2.80        3.17      0.64 o 
   9   1   2        0.98        3.34      1.90 o 
  -9   2   2       12.79       13.27      1.37 o 
  -8   2   2        6.74        7.87      1.09 o 
  -7   2   2       27.85       27.74      1.60 o 
  -6   2   2       30.48       31.89      1.02 o 
  -5   2   2       33.78       37.51      1.17 o 
  -4   2   2     1378.24     1441.59     12.25 o 
  -3   2   2      593.05      601.26      7.15 o 
  -2   2   2      903.69      878.79      6.63 o 
  -1   2   2      215.85      209.49      1.82 o 
   0   2   2      206.63      207.78      1.82 o 
   1   2   2      215.71      212.89      2.02 o 
   2   2   2      903.95      887.53      7.67 o 
   3   2   2      593.21      613.77      5.66 o 
   4   2   2     1378.57     1445.06     13.12 o 
   5   2   2       33.80       38.24      0.94 o 
   6   2   2       30.48       31.53      0.90 o 
   7   2   2       27.83       25.83      1.22 o 
   8   2   2        6.74        6.71      0.80 o 
   9   2   2       12.80       12.67      1.37 o 
  -9   3   2       10.16       10.30      1.36 o 
  -8   3   2       17.56       19.72      2.09 o 
  -7   3   2       58.16       62.54      3.24 o 
  -6   3   2       36.06       38.93      1.57 o 
  -5   3   2       29.67       34.33      0.84 o 
  -4   3   2      258.17      270.55      5.55 o 
  -3   3   2      520.63      535.40      5.64 o 
  -2   3   2      716.55      768.47      6.96 o 
  -1   3   2       57.88       55.23      1.56 o 
   0   3   2       88.57       89.22      0.96 o 
   1   3   2       57.64       52.03      0.79 o 
   2   3   2      716.57      777.26      5.95 o 
   3   3   2      521.02      539.24      5.54 o 
   4   3   2      258.15      283.70      3.44 o 
   5   3   2       29.74       34.20      0.90 o 
   6   3   2       36.00       37.60      1.07 o 
   7   3   2       58.19       62.24      3.13 o 
   8   3   2       17.53       17.38      1.46 o 
   9   3   2       10.15       11.84      1.57 o 
  -9   4   2       20.22       21.07      1.72 o 
  -8   4   2       25.69       26.16      1.67 o 
  -7   4   2       53.40       58.19      2.19 o 
  -6   4   2      195.28      186.60      4.20 o 
  -5   4   2      182.33      193.53      3.35 o 
  -4   4   2      120.85      115.30      1.95 o 
  -3   4   2      622.75      620.68      6.53 o 
  -2   4   2      804.75      873.33      7.82 o 
  -1   4   2     1173.87     1259.89      9.13 o 
   0   4   2      176.14      185.60      1.57 o 
   1   4   2     1174.01     1227.86      8.35 o 
   2   4   2      804.73      865.55      8.32 o 
   3   4   2      622.56      615.40      6.34 o 
   4   4   2      120.92      117.62      1.87 o 
   5   4   2      182.22      189.41      2.76 o 
   6   4   2      195.22      180.73      2.78 o 
   7   4   2       53.41       59.04      1.92 o 
   8   4   2       25.67       26.07      1.43 o 
   9   4   2       20.20       19.16      1.87 o 
  -9   5   2        5.78        9.13      1.27 o 
  -8   5   2       38.19       33.06      1.93 o 
  -7   5   2        8.03       11.32      1.77 o 
  -6   5   2       12.46       13.06      1.02 o 
  -5   5   2       59.91       70.96      3.27 o 
  -4   5   2      157.77      168.71      2.60 o 
  -3   5   2      229.83      226.56      2.81 o 
  -2   5   2      146.01      151.05      1.76 o 
  -1   5   2     1802.48     1814.76     12.39 o 
   0   5   2       85.94       91.92      2.73 o 
   1   5   2     1802.35     1827.03     13.24 o 
   2   5   2      145.91      153.62      1.68 o 
   3   5   2      229.82      227.41      3.13 o 
   4   5   2      157.82      174.11      2.62 o 
   5   5   2       59.93       63.87      1.99 o 
   6   5   2       12.46       13.24      1.54 o 
   7   5   2        8.02        8.93      0.79 o 
   8   5   2       38.18       32.19      1.55 o 
   9   5   2        5.77        8.23      2.07 o 
  -9   6   2       49.81       46.84      2.37 o 
  -8   6   2        1.24        3.16      1.20 o 
  -7   6   2        8.37        8.98      1.29 o 
  -6   6   2       22.50       27.87      1.31 o 
  -5   6   2      281.16      285.69      4.39 o 
  -4   6   2      218.15      208.19      2.97 o 
  -3   6   2      682.39      703.30      7.15 o 
  -2   6   2      360.09      361.61      3.35 o 
  -1   6   2      456.39      472.83      3.65 o 
   0   6   2     2535.59     2631.76     25.03 o 
   1   6   2      456.83      484.67      5.32 o 
   2   6   2      360.07      362.95      3.42 o 
   3   6   2      682.39      713.70      7.79 o 
   4   6   2      218.01      212.77      3.24 o 
   5   6   2      281.11      284.19      4.10 o 
   6   6   2       22.48       26.15      1.11 o 
   7   6   2        8.42        7.53      0.68 o 
   8   6   2        1.24        4.45      1.01 o 
   9   6   2       49.77       45.62      2.39 o 
  -9   7   2        0.16        0.89      0.81 o 
  -8   7   2       17.00       14.44      1.33 o 
  -7   7   2        2.94        7.02      1.79 o 
  -6   7   2        0.48        2.08      0.59 o 
  -5   7   2      128.99      132.04      2.64 o 
  -4   7   2      423.56      419.44      5.27 o 
  -3   7   2       76.90       77.28      1.42 o 
  -2   7   2      737.13      798.28      6.41 o 
  -1   7   2      597.58      599.00      4.27 o 
   0   7   2     1026.27     1145.26     10.32 o 
   1   7   2      597.72      598.30     10.37 o 
   2   7   2      736.87      787.33      9.34 o 
   3   7   2       76.99       80.35      2.09 o 
   4   7   2      423.63      426.54      5.56 o 
   5   7   2      129.03      134.24      4.91 o 
   6   7   2        0.48        0.50      0.49 o 
   7   7   2        2.95        2.94      0.62 o 
   8   7   2       17.00       14.37      1.04 o 
   9   7   2        0.16        3.21      1.74 o 
  -9   8   2        0.47        0.46      0.71 o 
  -8   8   2        3.80        5.37      1.03 o 
  -7   8   2       42.77       45.61      1.98 o 
  -6   8   2       37.46       34.80      2.67 o 
  -5   8   2       41.39       39.59      1.32 o 
  -4   8   2       31.72       36.08      1.10 o 
  -3   8   2      278.97      281.65      3.13 o 
  -2   8   2      280.09      271.88      2.84 o 
  -1   8   2      106.01      103.24      1.55 o 
   0   8   2      189.02      182.32      2.22 o 
   1   8   2      106.07      109.03      2.98 o 
   2   8   2      280.03      263.59      4.96 o 
   3   8   2      279.02      280.14      4.97 o 
   4   8   2       31.72       35.51      1.33 o 
   5   8   2       41.36       37.50      1.56 o 
   6   8   2       37.44       31.58      1.42 o 
   7   8   2       42.79       43.78      1.57 o 
   8   8   2        3.80        4.91      0.73 o 
   9   8   2        0.47        0.87      0.73 o 
  -9   9   2        7.57        9.52      1.30 o 
  -8   9   2       19.11       18.47      1.59 o 
  -7   9   2        8.97       13.04      2.04 o 
  -6   9   2       71.99       73.27      2.20 o 
  -5   9   2       50.28       52.67      2.12 o 
  -4   9   2       79.25       78.22      1.56 o 
  -3   9   2      157.37      151.12      1.93 o 
  -2   9   2       12.09       11.45      0.35 o 
  -1   9   2      684.47      745.58      8.76 o 
   0   9   2        4.76        3.06      0.45 o 
   1   9   2      684.54      738.08      6.44 o 
   2   9   2       12.09       10.77      0.76 o 
   3   9   2      157.39      154.50      3.60 o 
   4   9   2       79.18       76.53      2.26 o 
   5   9   2       50.29       47.66      2.03 o 
   6   9   2       72.01       75.00      4.66 o 
   7   9   2        8.96        8.86      0.90 o 
   8   9   2       19.09       19.02      1.62 o 
   9   9   2        7.59        7.27      1.15 o 
  -9  10   2        3.95        4.00      1.00 o 
  -8  10   2        5.37        9.03      1.34 o 
  -7  10   2       25.08       24.00      1.23 o 
  -6  10   2       51.54       54.84      1.83 o 
  -5  10   2      177.51      177.71      2.95 o 
  -4  10   2       71.63       74.05      1.53 o 
  -3  10   2      194.36      203.19      2.46 o 
  -2  10   2        3.71        2.87      0.23 o 
  -1  10   2       98.77      111.23      2.02 o 
   0  10   2        1.90        1.40      0.30 o 
   1  10   2       98.78      112.22      2.81 o 
   2  10   2        3.69        2.71      0.36 o 
   3  10   2      194.42      206.66      2.69 o 
   4  10   2       71.66       69.90      2.32 o 
   5  10   2      177.56      178.43      3.90 o 
   6  10   2       51.49       48.85      3.04 o 
   7  10   2       25.15       23.62      1.38 o 
   8  10   2        5.36        5.75      0.91 o 
   9  10   2        3.95        3.92      1.25 o 
  -8  11   2       17.30       17.86      1.42 o 
  -7  11   2        3.35        7.37      0.75 o 
  -6  11   2      257.61      256.39      4.48 o 
  -5  11   2        2.00        3.82      0.75 o 
  -4  11   2      140.99      135.65      2.25 o 
  -3  11   2      149.92      153.99      2.00 o 
  -2  11   2       80.35       72.83      0.95 o 
  -1  11   2      789.62      820.37     10.03 o 
   0  11   2       26.82       28.44      0.83 o 
   1  11   2      789.91      819.14      7.91 o 
   2  11   2       80.25       74.09      1.26 o 
   3  11   2      150.02      155.26      2.76 o 
   4  11   2      140.84      148.12      9.93 o 
   5  11   2        2.00        2.60      0.79 o 
   6  11   2      257.49      251.26      5.53 o 
   7  11   2        3.35        4.02      0.98 o 
   8  11   2       17.29       17.34      1.37 o 
  -8  12   2       18.39       19.83      1.53 o 
  -7  12   2       59.65       58.09      1.94 o 
  -6  12   2       27.94       34.79      1.42 o 
  -5  12   2        0.75        2.21      0.64 o 
  -4  12   2      119.11      119.82      2.12 o 
  -3  12   2       19.82       19.82      1.39 o 
  -2  12   2       11.98       14.28      0.54 o 
  -1  12   2      254.80      260.78      4.24 o 
   0  12   2       35.17       31.79      0.96 o 
   1  12   2      254.95      248.32      3.14 o 
   2  12   2       11.98       13.65      0.89 o 
   3  12   2       19.86       19.33      1.30 o 
   4  12   2      119.18      117.05      2.89 o 
   5  12   2        0.76        0.54      0.82 o 
   6  12   2       27.96       36.45      3.38 o 
   7  12   2       59.73       59.94      2.48 o 
   8  12   2       18.41       19.31      1.51 o 
  -8  13   2        1.23        1.79      0.81 o 
  -7  13   2       32.91       29.02      1.39 o 
  -6  13   2       28.69       27.39      1.21 o 
  -5  13   2      233.45      226.48      3.77 o 
  -4  13   2       27.44       27.08      1.07 o 
  -3  13   2      185.85      175.77      2.81 o 
  -2  13   2       77.14       74.45      2.06 o 
  -1  13   2      269.80      271.58      4.41 o 
   0  13   2      213.07      222.95      5.69 o 
   1  13   2      269.51      268.90      3.47 o 
   2  13   2       77.16       71.74      2.69 o 
   3  13   2      185.90      177.81      2.84 o 
   4  13   2       27.47       26.94      1.61 o 
   5  13   2      233.60      233.46      5.18 o 
   6  13   2       28.72       25.58      1.74 o 
   7  13   2       32.93       28.52      1.75 o 
   8  13   2        1.22        2.84      0.73 o 
  -8  14   2        3.09        1.73      0.85 o 
  -7  14   2       22.98       21.86      1.22 o 
  -6  14   2       29.45       27.53      1.70 o 
  -5  14   2        4.16        6.16      0.84 o 
  -4  14   2      182.00      186.41      2.94 o 
  -3  14   2       32.10       30.09      2.72 o 
  -2  14   2      600.21      609.20      9.35 o 
  -1  14   2       18.81       21.07      6.04 o 
   0  14   2      690.17      769.85      9.94 o 
   1  14   2       18.77       19.21      2.53 o 
   2  14   2      600.28      604.47      6.93 o 
   3  14   2       32.11       27.99      2.60 o 
   4  14   2      182.08      190.49      4.39 o 
   5  14   2        4.16        4.87      1.29 o 
   6  14   2       29.48       30.76      2.57 o 
   7  14   2       23.03       19.23      1.70 o 
   8  14   2        3.09        2.16      0.87 o 
  -8  15   2       16.91       14.41      2.32 o 
  -7  15   2       10.91       11.16      1.30 o 
  -6  15   2       31.33       31.29      2.20 o 
  -5  15   2      233.91      227.88      3.98 o 
  -4  15   2       22.74       27.60      3.55 o 
  -3  15   2      292.13      288.89      5.69 o 
  -2  15   2      147.38      143.68      6.83 o 
  -1  15   2      705.11      717.32     10.66 o 
   0  15   2      162.10      162.90      3.12 o 
   1  15   2      704.74      704.58      8.32 o 
   2  15   2      147.33      135.70      2.86 o 
   3  15   2      292.21      284.20      4.50 o 
   4  15   2       22.75       22.23      1.55 o 
   5  15   2      234.00      233.84      5.28 o 
   6  15   2       31.34       31.14      2.12 o 
   7  15   2       10.90       10.78      1.33 o 
   8  15   2       16.92       13.27      1.35 o 
  -7  16   2       10.58       12.40      1.57 o 
  -6  16   2       43.81       40.70      4.48 o 
  -5  16   2        3.32        4.40      1.65 o 
  -4  16   2       60.33       59.34      2.21 o 
  -3  16   2        3.51        8.28      2.00 o 
  -2  16   2      188.39      185.70      4.07 o 
  -1  16   2        5.67       10.13      2.65 o 
   0  16   2      260.68      251.97      4.33 o 
   1  16   2        5.71       13.82      1.76 o 
   2  16   2      188.44      181.86      2.95 o 
   3  16   2        3.52        3.76      0.66 o 
   4  16   2       60.43       58.72      2.41 o 
   5  16   2        3.31        4.37      1.10 o 
   6  16   2       43.84       38.53      2.17 o 
   7  16   2       10.61       10.49      1.23 o 
  -7  17   2        1.55        0.95      0.89 o 
  -6  17   2       20.09       16.29      1.52 o 
  -5  17   2       20.02       20.45      1.54 o 
  -4  17   2       41.91       38.40      1.74 o 
  -3  17   2       39.30       37.72      1.84 o 
  -2  17   2       29.76       31.83      1.60 o 
  -1  17   2       30.85       30.49      1.36 o 
   0  17   2       37.74       40.24      1.44 o 
   1  17   2       30.82       29.69      1.04 o 
   2  17   2       29.80       29.86      1.14 o 
   3  17   2       39.25       35.86      1.27 o 
   4  17   2       41.88       36.04      2.15 o 
   5  17   2       20.03       20.81      1.63 o 
   6  17   2       20.07       15.65      1.47 o 
   7  17   2        1.55        0.97      0.69 o 
  -7  18   2        7.59        7.74      1.89 o 
  -6  18   2        6.75        7.62      1.07 o 
  -5  18   2        4.09        3.24      0.82 o 
  -4  18   2      125.93      131.13      3.83 o 
  -3  18   2       13.51       11.54      1.06 o 
  -2  18   2       29.74       30.83      1.53 o 
  -1  18   2       22.08       21.67      1.39 o 
   0  18   2        0.25        0.10      0.38 o 
   1  18   2       22.10       20.55      0.97 o 
   2  18   2       29.69       28.53      1.10 o 
   3  18   2       13.51       10.92      1.14 o 
   4  18   2      125.87      127.97      3.89 o 
   5  18   2        4.09        3.39      0.93 o 
   6  18   2        6.76        8.47      1.52 o 
   7  18   2        7.60        5.83      1.11 o 
  -6  19   2        5.93        7.96      1.41 o 
  -5  19   2       14.46       15.72      1.34 o 
  -4  19   2        4.20        5.62      0.94 o 
  -3  19   2       44.68       42.18      2.01 o 
  -2  19   2      145.17      150.06      3.87 o 
  -1  19   2       73.56       72.60      2.52 o 
   0  19   2       34.92       35.80      1.62 o 
   1  19   2       73.51       71.34      1.95 o 
   2  19   2      145.33      146.11      3.23 o 
   3  19   2       44.64       41.08      1.88 o 
   4  19   2        4.20        4.05      0.97 o 
   5  19   2       14.46       15.80      1.40 o 
   6  19   2        5.92        7.65      1.14 o 
  -6  20   2       16.42       14.95      1.75 o 
  -5  20   2        1.62        0.27      0.68 o 
  -4  20   2        9.61       11.54      1.16 o 
  -3  20   2        9.56        8.32      0.97 o 
  -2  20   2      102.95      110.12      3.39 o 
  -1  20   2        7.31        7.69      1.01 o 
   0  20   2      223.30      225.71      4.25 o 
   1  20   2        7.35        6.45      0.71 o 
   2  20   2      103.01      105.57      2.95 o 
   3  20   2        9.57        8.61      1.11 o 
   4  20   2        9.60       10.71      1.29 o 
   5  20   2        1.62        1.30      0.68 o 
   6  20   2       16.44       14.39      1.43 o 
  -5  21   2        6.06        5.77      1.12 o 
  -4  21   2       10.25       10.39      1.23 o 
  -3  21   2        5.65        9.56      1.13 o 
  -2  21   2       30.48       30.01      1.90 o 
  -1  21   2        6.70        4.56      0.85 o 
   0  21   2       12.70       10.60      0.98 o 
   1  21   2        6.69        4.86      0.69 o 
   2  21   2       30.42       28.76      1.48 o 
   3  21   2        5.64        7.24      1.09 o 
   4  21   2       10.27        9.94      1.26 o 
   5  21   2        6.05        7.94      1.17 o 
  -5  22   2        6.62        8.78      1.57 o 
  -4  22   2        2.89        1.85      0.77 o 
  -3  22   2       12.19       14.59      1.39 o 
  -2  22   2       31.66       27.57      1.76 o 
  -1  22   2       15.69       15.37      1.26 o 
   0  22   2        1.26        1.63      0.60 o 
   1  22   2       15.72       14.25      1.15 o 
   2  22   2       31.68       28.24      1.49 o 
   3  22   2       12.18       12.50      1.33 o 
   4  22   2        2.88        2.03      0.88 o 
   5  22   2        6.61        7.02      1.23 o 
  -4  23   2       83.02       84.77      3.30 o 
  -3  23   2       20.67       21.88      1.52 o 
  -2  23   2       31.77       35.35      1.81 o 
  -1  23   2       19.06       21.86      1.46 o 
   0  23   2        0.83        2.47      0.73 o 
   1  23   2       19.06       20.10      1.25 o 
   2  23   2       31.75       36.16      2.18 o 
   3  23   2       20.65       21.50      1.73 o 
   4  23   2       83.10       85.78      3.33 o 
  -3  24   2       10.97       13.33      1.25 o 
  -2  24   2        2.99        2.65      0.78 o 
  -1  24   2        6.14        5.25      1.00 o 
   0  24   2        8.54        9.15      1.05 o 
   1  24   2        6.13        5.25      0.98 o 
   2  24   2        2.97        2.48      0.89 o 
   3  24   2       11.00       11.71      1.44 o 
  -2  25   2       18.45       21.19      1.57 o 
  -1  25   2        8.33       10.75      1.07 o 
   0  25   2        0.63        0.44      0.69 o 
   1  25   2        8.36        8.90      1.18 o 
   2  25   2       18.43       20.13      1.83 o 
   0   0   3       14.63       19.09      0.82 o 
   1   0   3      597.36      630.89      5.94 o 
   2   0   3       20.68       20.75      0.58 o 
   3   0   3      118.98      115.99      1.54 o 
   4   0   3       81.79       79.72      1.19 o 
   5   0   3        2.93        3.38      0.46 o 
   6   0   3       17.31       16.03      1.42 o 
   7   0   3       20.33       19.79      1.49 o 
   8   0   3        8.19       13.00      2.25 o 
   9   0   3       16.10       16.82      1.66 o 
  -9   1   3        1.07        0.67      0.86 o 
  -8   1   3       33.44       36.34      2.11 o 
  -7   1   3       23.33       24.71      2.56 o 
  -6   1   3       29.19       27.34      1.62 o 
  -5   1   3      110.90      109.73      2.91 o 
  -4   1   3       34.49       32.16      0.61 o 
  -3   1   3       42.94       43.71      0.72 o 
  -2   1   3       79.98       90.63      1.22 o 
  -1   1   3      261.13      273.09      2.86 o 
   0   1   3        0.00        0.00      0.19 o 
   1   1   3      261.01      270.77      2.99 o 
   2   1   3       79.97       89.97      1.35 o 
   3   1   3       42.90       43.78      0.94 o 
   4   1   3       34.53       32.96      0.99 o 
   5   1   3      110.91      107.64      2.21 o 
   6   1   3       29.19       27.99      1.15 o 
   7   1   3       23.34       22.82      1.56 o 
   8   1   3       33.41       34.34      2.23 o 
   9   1   3        1.07        1.63      0.75 o 
  -9   2   3        4.59        4.29      1.01 o 
  -8   2   3        5.26        7.09      1.24 o 
  -7   2   3       61.32       61.33      2.47 o 
  -6   2   3       21.37       23.74      1.38 o 
  -5   2   3      120.53      121.43      2.80 o 
  -4   2   3       85.47       80.16      1.93 o 
  -3   2   3      349.59      331.88      2.94 o 
  -2   2   3      185.26      188.65      2.08 o 
  -1   2   3       45.14       48.74      0.97 o 
   0   2   3       70.24       67.46      1.06 o 
   1   2   3       45.18       52.22      1.37 o 
   2   2   3      185.03      191.46      2.22 o 
   3   2   3      349.79      340.58      4.13 o 
   4   2   3       85.58       80.82      1.53 o 
   5   2   3      120.67      119.77      1.88 o 
   6   2   3       21.40       19.93      1.07 o 
   7   2   3       61.36       63.24      2.58 o 
   8   2   3        5.26       10.00      1.38 o 
   9   2   3        4.59        4.25      1.57 o 
  -9   3   3        0.06       -0.38      0.76 o 
  -8   3   3       15.26       15.87      1.43 o 
  -7   3   3       39.23       40.97      2.35 o 
  -6   3   3       37.86       39.59      1.90 o 
  -5   3   3       30.82       38.34      1.48 o 
  -4   3   3       72.84       71.43      1.76 o 
  -3   3   3      238.69      239.23      3.70 o 
  -2   3   3      143.93      146.72      1.64 o 
  -1   3   3      408.05      437.54      3.93 o 
   0   3   3        3.50        5.37      0.40 o 
   1   3   3      408.07      438.56      4.66 o 
   2   3   3      143.80      146.20      1.86 o 
   3   3   3      238.82      245.79      3.28 o 
   4   3   3       72.86       68.70      1.51 o 
   5   3   3       30.83       36.67      1.49 o 
   6   3   3       37.83       36.70      1.50 o 
   7   3   3       39.21       42.25      3.60 o 
   8   3   3       15.28       17.42      1.69 o 
   9   3   3        0.06       -0.80      0.80 o 
  -9   4   3        1.88        1.57      0.97 o 
  -8   4   3       14.88       14.64      1.41 o 
  -7   4   3       78.97       71.70      2.57 o 
  -6   4   3       16.85       17.67      1.32 o 
  -5   4   3       68.00       63.62      1.99 o 
  -4   4   3      228.76      208.12      3.66 o 
  -3   4   3      290.78      286.28      3.02 o 
  -2   4   3       23.11       22.51      1.38 o 
  -1   4   3      185.60      177.94      2.13 o 
   0   4   3      255.56      254.79      2.96 o 
   1   4   3      185.35      181.13      2.02 o 
   2   4   3       23.02       20.66      1.96 o 
   3   4   3      290.68      290.34      4.02 o 
   4   4   3      228.67      201.10      3.19 o 
   5   4   3       67.98       63.98      1.63 o 
   6   4   3       16.85       16.83      2.09 o 
   7   4   3       78.93       72.94      2.48 o 
   8   4   3       14.88       15.63      1.52 o 
   9   4   3        1.88        3.63      1.93 o 
  -9   5   3       16.15       16.83      1.62 o 
  -8   5   3        7.09        8.03      1.26 o 
  -7   5   3       15.94       18.57      1.52 o 
  -6   5   3      201.54      197.39      4.73 o 
  -5   5   3      160.43      153.92      3.24 o 
  -4   5   3      394.15      382.27      5.60 o 
  -3   5   3      175.64      171.85      2.70 o 
  -2   5   3      853.30      899.59      9.22 o 
  -1   5   3       44.95       41.74      0.77 o 
   0   5   3     1352.65     1516.25     12.71 o 
   1   5   3       44.77       41.80      0.85 o 
   2   5   3      853.35      919.45     21.48 o 
   3   5   3      175.41      165.96      2.75 o 
   4   5   3      393.92      388.39      5.57 o 
   5   5   3      160.34      152.89      2.81 o 
   6   5   3      201.57      197.46      6.34 o 
   7   5   3       15.90       15.65      1.23 o 
   8   5   3        7.09        7.67      1.22 o 
   9   5   3       16.15       14.82      2.00 o 
  -9   6   3        0.54        1.74      1.25 o 
  -8   6   3        3.57        4.26      1.01 o 
  -7   6   3       51.46       49.51      2.21 o 
  -6   6   3       86.65       83.18      2.54 o 
  -5   6   3       44.80       38.92      1.36 o 
  -4   6   3      330.09      337.19      4.89 o 
  -3   6   3       71.38       80.15      1.55 o 
  -2   6   3      237.36      232.75      2.85 o 
  -1   6   3       73.62       66.78      1.47 o 
   0   6   3        2.51        2.72      0.43 o 
   1   6   3       73.65       65.33      1.00 o 
   2   6   3      237.33      238.42      5.81 o 
   3   6   3       71.37       85.05      2.76 o 
   4   6   3      329.84      336.79      5.00 o 
   5   6   3       44.84       36.01      1.30 o 
   6   6   3       86.53       83.10      5.86 o 
   7   6   3       51.46       54.93      2.30 o 
   8   6   3        3.57        2.57      1.00 o 
   9   6   3        0.55        0.55      1.08 o 
  -9   7   3        4.90        3.57      1.23 o 
  -8   7   3        5.33        6.58      1.05 o 
  -7   7   3       37.79       38.34      2.00 o 
  -6   7   3       89.85       94.64      2.55 o 
  -5   7   3       11.73       12.26      0.89 o 
  -4   7   3      153.89      155.48      2.78 o 
  -3   7   3       40.14       40.32      1.04 o 
  -2   7   3       53.35       61.70      1.07 o 
  -1   7   3      126.79      105.89      1.12 o 
   0   7   3      104.18       97.06      1.60 o 
   1   7   3      126.79      105.07      1.39 o 
   2   7   3       53.41       68.11      3.08 o 
   3   7   3       40.10       41.83      1.57 o 
   4   7   3      153.81      159.38      4.68 o 
   5   7   3       11.71       10.16      0.78 o 
   6   7   3       89.90       91.62      2.40 o 
   7   7   3       37.78       39.96      1.95 o 
   8   7   3        5.34        7.33      0.99 o 
   9   7   3        4.90        6.06      1.45 o 
  -8   8   3        1.91        1.58      0.80 o 
  -7   8   3        8.92       13.37      1.26 o 
  -6   8   3       14.00       15.98      1.00 o 
  -5   8   3       32.76       32.58      1.36 o 
  -4   8   3       34.51       35.47      1.21 o 
  -3   8   3      286.18      274.61      3.50 o 
  -2   8   3      493.10      500.74      4.74 o 
  -1   8   3       76.31       78.83      1.70 o 
   0   8   3       66.13       75.66      1.69 o 
   1   8   3       76.24       76.74      1.13 o 
   2   8   3      493.09      513.32      9.60 o 
   3   8   3      286.15      279.36      4.30 o 
   4   8   3       34.49       32.28      1.38 o 
   5   8   3       32.75       30.96      1.24 o 
   6   8   3       13.98       12.59      0.91 o 
   7   8   3        8.91       13.15      2.15 o 
   8   8   3        1.90        2.81      0.82 o 
  -8   9   3        7.77        8.90      1.25 o 
  -7   9   3       19.03       19.48      1.21 o 
  -6   9   3       21.50       20.68      1.24 o 
  -5   9   3        5.76        5.80      0.73 o 
  -4   9   3       73.33       70.59      1.66 o 
  -3   9   3        1.39        1.02      0.31 o 
  -2   9   3      127.73      128.33      2.46 o 
  -1   9   3        6.92        8.28      0.64 o 
   0   9   3      693.11      739.10      8.33 o 
   1   9   3        6.95        7.93      0.40 o 
   2   9   3      127.66      132.23      2.26 o 
   3   9   3        1.40        2.34      0.89 o 
   4   9   3       73.36       72.59      3.12 o 
   5   9   3        5.77        5.57      0.82 o 
   6   9   3       21.49       20.04      1.25 o 
   7   9   3       19.03       15.76      1.20 o 
   8   9   3        7.77        8.85      1.11 o 
  -8  10   3        2.78        3.75      0.75 o 
  -7  10   3        9.19       10.62      0.92 o 
  -6  10   3        3.42        6.82      1.35 o 
  -5  10   3      182.23      176.54      3.21 o 
  -4  10   3      189.32      179.79      2.99 o 
  -3  10   3       24.37       20.33      1.03 o 
  -2  10   3       94.95      101.93      2.39 o 
  -1  10   3       41.69       37.36      1.33 o 
   0  10   3       38.42       35.68      2.06 o 
   1  10   3       41.68       38.88      1.45 o 
   2  10   3       94.95      101.86      1.99 o 
   3  10   3       24.40       20.22      1.16 o 
   4  10   3      189.21      189.68      5.91 o 
   5  10   3      182.39      177.15      4.11 o 
   6  10   3        3.42        3.85      0.92 o 
   7  10   3        9.21        8.18      1.04 o 
   8  10   3        2.78        2.79      1.08 o 
  -8  11   3        7.28        7.98      1.35 o 
  -7  11   3        3.97        4.74      0.79 o 
  -6  11   3       45.03       45.05      1.61 o 
  -5  11   3       12.41       11.40      0.85 o 
  -4  11   3       77.14       73.38      1.67 o 
  -3  11   3       57.94       56.49      1.94 o 
  -2  11   3       37.32       32.51      1.32 o 
  -1  11   3       57.50       57.81      1.50 o 
   0  11   3        0.20        0.49      0.30 o 
   1  11   3       57.41       57.71      1.11 o 
   2  11   3       37.26       32.47      1.17 o 
   3  11   3       57.87       54.29      2.04 o 
   4  11   3       77.11       77.34      5.45 o 
   5  11   3       12.39        6.43      1.39 o 
   6  11   3       45.09       46.14      1.93 o 
   7  11   3        3.99        4.66      0.89 o 
   8  11   3        7.30        6.88      1.15 o 
  -8  12   3        0.16        1.77      1.42 o 
  -7  12   3        9.02        8.59      1.01 o 
  -6  12   3        9.14       10.12      1.75 o 
  -5  12   3       61.46       59.23      1.90 o 
  -4  12   3      138.55      134.60      3.03 o 
  -3  12   3       17.50       16.57      1.49 o 
  -2  12   3       92.63       92.19      2.38 o 
  -1  12   3        1.74        1.21      0.54 o 
   0  12   3       46.99       44.06      1.22 o 
   1  12   3        1.75        2.87      1.10 o 
   2  12   3       92.63       94.55      2.38 o 
   3  12   3       17.48       21.66      1.38 o 
   4  12   3      138.51      138.84      4.98 o 
   5  12   3       61.47       59.06      2.37 o 
   6  12   3        9.15        6.74      1.01 o 
   7  12   3        9.01        8.78      1.31 o 
   8  12   3        0.16        2.34      1.80 o 
  -8  13   3       24.43       21.78      2.32 o 
  -7  13   3       29.46       31.02      2.08 o 
  -6  13   3       19.68       21.76      1.66 o 
  -5  13   3       74.31       77.33      2.96 o 
  -4  13   3      562.54      572.47     16.50 o 
  -3  13   3      317.42      327.18      6.70 o 
  -2  13   3      385.02      385.68      6.75 o 
  -1  13   3      414.58      403.56      6.81 o 
   0  13   3      200.92      196.84      3.39 o 
   1  13   3      414.67      394.82      5.11 o 
   2  13   3      384.83      376.47      6.12 o 
   3  13   3      317.34      324.75      6.98 o 
   4  13   3      562.48      565.20     11.37 o 
   5  13   3       74.37       76.17      2.82 o 
   6  13   3       19.67       18.69      1.62 o 
   7  13   3       29.47       30.63      1.75 o 
   8  13   3       24.43       25.21      2.32 o 
  -7  14   3        2.04        3.17      0.95 o 
  -6  14   3       50.04       52.26      2.38 o 
  -5  14   3        2.15        5.47      1.83 o 
  -4  14   3      121.25      133.47     10.18 o 
  -3  14   3        0.86        8.32      3.63 o 
  -2  14   3      326.24      336.00      6.57 o 
  -1  14   3      166.89      175.74      3.99 o 
   0  14   3      141.24      136.79      2.92 o 
   1  14   3      166.85      169.32      3.03 o 
   2  14   3      326.16      337.71      6.11 o 
   3  14   3        0.85        4.21      2.47 o 
   4  14   3      121.21      123.79      4.05 o 
   5  14   3        2.16        1.59      0.89 o 
   6  14   3       50.00       49.69      2.57 o 
   7  14   3        2.04        3.44      1.29 o 
  -7  15   3       44.76       41.38      2.45 o 
  -6  15   3       73.31       71.41      2.94 o 
  -5  15   3        2.81        1.82      0.72 o 
  -4  15   3       35.12       43.91      6.84 o 
  -3  15   3       98.60       98.87      3.12 o 
  -2  15   3      124.94      125.40      3.42 o 
  -1  15   3      131.17      123.32      3.06 o 
   0  15   3      184.53      178.11      3.33 o 
   1  15   3      131.21      121.30      2.39 o 
   2  15   3      124.93      122.96      2.98 o 
   3  15   3       98.49       95.33      3.09 o 
   4  15   3       35.19       32.51      2.11 o 
   5  15   3        2.81        0.98      0.75 o 
   6  15   3       73.29       70.08      3.16 o 
   7  15   3       44.76       41.07      2.30 o 
  -7  16   3        7.68       11.11      1.98 o 
  -6  16   3        6.49        4.70      0.98 o 
  -5  16   3        2.49        3.59      0.91 o 
  -4  16   3       92.41       96.68      3.31 o 
  -3  16   3       13.34       17.19      3.49 o 
  -2  16   3        7.62       10.17      1.93 o 
  -1  16   3       23.49       22.59      1.28 o 
   0  16   3        1.66        2.15      0.58 o 
   1  16   3       23.48       21.29      0.96 o 
   2  16   3        7.63        9.09      0.93 o 
   3  16   3       13.33       10.24      1.33 o 
   4  16   3       92.47       94.42      3.46 o 
   5  16   3        2.48        2.80      0.97 o 
   6  16   3        6.51        5.60      1.02 o 
   7  16   3        7.68        8.04      1.26 o 
  -6  17   3        4.56        5.05      1.06 o 
  -5  17   3        9.47        7.11      1.03 o 
  -4  17   3       31.02       32.90      2.40 o 
  -3  17   3       33.36       33.60      1.87 o 
  -2  17   3       80.43       80.18      2.43 o 
  -1  17   3       90.55       86.26      2.58 o 
   0  17   3      146.78      153.52      3.27 o 
   1  17   3       90.58       90.19      2.54 o 
   2  17   3       80.36       81.38      2.35 o 
   3  17   3       33.36       33.79      1.94 o 
   4  17   3       31.01       31.78      2.03 o 
   5  17   3        9.47        7.03      1.13 o 
   6  17   3        4.57        5.09      1.07 o 
  -6  18   3        6.87        6.25      1.06 o 
  -5  18   3        2.01        2.48      0.91 o 
  -4  18   3       10.35        7.88      1.09 o 
  -3  18   3        6.47        7.39      1.02 o 
  -2  18   3       26.33       24.56      1.60 o 
  -1  18   3       10.84       10.68      1.11 o 
   0  18   3       26.03       26.77      1.29 o 
   1  18   3       10.83       11.80      1.08 o 
   2  18   3       26.35       24.08      1.40 o 
   3  18   3        6.48        7.60      1.14 o 
   4  18   3       10.36        8.77      1.26 o 
   5  18   3        2.00        1.86      0.80 o 
   6  18   3        6.87        6.80      1.17 o 
  -5  19   3        7.53        9.32      1.22 o 
  -4  19   3        4.91        5.87      1.08 o 
  -3  19   3        8.07        7.11      1.00 o 
  -2  19   3       39.47       37.00      1.95 o 
  -1  19   3        0.43        0.68      0.47 o 
   0  19   3        8.48        6.45      1.23 o 
   1  19   3        0.43        0.01      0.46 o 
   2  19   3       39.51       36.81      1.63 o 
   3  19   3        8.02        7.88      1.23 o 
   4  19   3        4.92        6.69      1.20 o 
   5  19   3        7.52        8.17      1.22 o 
  -5  20   3        4.26        4.64      0.99 o 
  -4  20   3        4.50        4.48      1.01 o 
  -3  20   3        0.22        1.13      0.72 o 
  -2  20   3        4.49        4.64      0.91 o 
  -1  20   3        6.78        6.68      0.95 o 
   0  20   3       14.49       15.84      1.28 o 
   1  20   3        6.82        7.62      0.99 o 
   2  20   3        4.48        4.71      1.02 o 
   3  20   3        0.22        0.43      0.73 o 
   4  20   3        4.51        5.21      1.10 o 
   5  20   3        4.24        4.33      1.24 o 
  -4  21   3       18.25       19.51      1.64 o 
  -3  21   3       23.40       22.29      1.56 o 
  -2  21   3       37.35       34.67      1.81 o 
  -1  21   3        8.18        6.64      0.99 o 
   0  21   3       88.78       90.13      3.29 o 
   1  21   3        8.16        6.12      0.96 o 
   2  21   3       37.33       36.37      2.39 o 
   3  21   3       23.38       21.20      1.76 o 
   4  21   3       18.26       20.37      1.80 o 
  -4  22   3       21.26       19.24      1.83 o 
  -3  22   3       25.01       27.16      1.91 o 
  -2  22   3       46.09       50.82      2.52 o 
  -1  22   3       59.54       60.51      2.46 o 
   0  22   3       27.26       30.15      2.02 o 
   1  22   3       59.58       61.58      2.50 o 
   2  22   3       46.07       49.60      2.55 o 
   3  22   3       24.99       29.44      2.16 o 
   4  22   3       21.25       20.39      1.76 o 
  -3  23   3       11.73       13.31      1.49 o 
  -2  23   3        2.25        1.14      0.80 o 
  -1  23   3       30.40       26.80      2.33 o 
   0  23   3       25.65       28.59      1.91 o 
   1  23   3       30.42       31.43      2.18 o 
   2  23   3        2.25        2.42      0.97 o 
   3  23   3       11.76       11.73      1.56 o 
  -1  24   3        6.45        7.45      1.09 o 
   0  24   3       34.85       39.41      2.23 o 
   1  24   3        6.44        9.71      1.45 o 
   0   0   4        0.42        0.16      0.41 o 
   1   0   4      310.19      309.48      3.98 o 
   2   0   4       32.54       29.80      0.91 o 
   3   0   4      192.94      171.52      2.45 o 
   4   0   4       31.42       25.87      1.02 o 
   5   0   4      145.58      142.56      3.93 o 
   6   0   4        0.08        3.86      1.47 o 
   7   0   4        2.70        3.22      0.97 o 
   8   0   4        3.19        4.06      1.15 o 
  -8   1   4        9.39       10.10      1.46 o 
  -7   1   4        3.07        3.09      0.89 o 
  -6   1   4       49.36       47.61      2.21 o 
  -5   1   4      159.53      148.81      4.11 o 
  -4   1   4        8.96       10.52      1.25 o 
  -3   1   4       28.45       27.87      0.81 o 
  -2   1   4       69.64       70.96      1.55 o 
  -1   1   4       52.68       49.76      1.19 o 
   0   1   4      166.37      160.92      2.37 o 
   1   1   4       52.72       51.24      1.26 o 
   2   1   4       69.76       71.14      1.50 o 
   3   1   4       28.46       27.68      0.98 o 
   4   1   4        8.94        9.09      1.10 o 
   5   1   4      159.55      148.26      4.22 o 
   6   1   4       49.40       47.37      2.25 o 
   7   1   4        3.07        2.60      0.92 o 
   8   1   4        9.38       11.16      1.38 o 
  -8   2   4        4.54        5.74      1.10 o 
  -7   2   4        4.14        3.61      0.96 o 
  -6   2   4       37.33       41.60      2.14 o 
  -5   2   4       28.82       28.91      1.74 o 
  -4   2   4      224.87      215.28      4.03 o 
  -3   2   4       25.83       20.56      0.82 o 
  -2   2   4      259.73      269.21      3.72 o 
  -1   2   4       93.02      103.52      1.86 o 
   0   2   4      123.84      131.33      2.33 o 
   1   2   4       93.09      102.23      1.72 o 
   2   2   4      259.65      265.35      3.57 o 
   3   2   4       25.85       20.29      0.87 o 
   4   2   4      224.80      210.00      3.80 o 
   5   2   4       28.83       28.18      1.34 o 
   6   2   4       37.33       44.65      2.44 o 
   7   2   4        4.14        3.33      0.91 o 
   8   2   4        4.54        5.27      1.20 o 
  -8   3   4        0.40       -0.04      0.65 o 
  -7   3   4       15.36       16.13      1.44 o 
  -6   3   4       86.21       86.20      5.02 o 
  -5   3   4       34.85       36.23      1.55 o 
  -4   3   4       46.54       46.60      1.62 o 
  -3   3   4      132.61      129.19      2.17 o 
  -2   3   4       77.67       79.10      1.40 o 
  -1   3   4       25.93       24.22      0.76 o 
   0   3   4        3.08        3.18      0.41 o 
   1   3   4       26.03       26.77      1.10 o 
   2   3   4       77.62       82.03      1.86 o 
   3   3   4      132.59      132.38      2.98 o 
   4   3   4       46.56       45.87      1.39 o 
   5   3   4       34.79       31.91      1.97 o 
   6   3   4       86.26       82.65      3.39 o 
   7   3   4       15.36       13.85      1.51 o 
   8   3   4        0.40        0.33      0.65 o 
  -8   4   4       36.61       33.99      2.15 o 
  -7   4   4       41.62       37.67      2.07 o 
  -6   4   4      167.33      160.91      4.35 o 
  -5   4   4      178.67      170.61      3.87 o 
  -4   4   4       35.51       34.17      1.27 o 
  -3   4   4       42.76       41.00      1.08 o 
  -2   4   4       45.14       41.52      1.21 o 
  -1   4   4      487.13      486.56      5.87 o 
   0   4   4      191.76      197.22      2.81 o 
   1   4   4      487.33      487.18      5.47 o 
   2   4   4       45.07       38.03      0.94 o 
   3   4   4       42.67       41.21      1.47 o 
   4   4   4       35.46       33.95      1.23 o 
   5   4   4      178.78      170.87      5.18 o 
   6   4   4      167.35      171.17      5.18 o 
   7   4   4       41.60       39.09      2.35 o 
   8   4   4       36.59       35.42      2.41 o 
  -8   5   4        4.11        5.94      1.22 o 
  -7   5   4       10.44       11.45      1.37 o 
  -6   5   4       23.44       23.78      1.37 o 
  -5   5   4       61.93       64.12      2.14 o 
  -4   5   4       16.93       17.94      1.06 o 
  -3   5   4       50.62       51.43      1.42 o 
  -2   5   4      113.21      122.45      2.20 o 
  -1   5   4       16.79       19.35      0.68 o 
   0   5   4      681.21      730.22      7.90 o 
   1   5   4       16.82       20.55      0.75 o 
   2   5   4      113.28      122.19      2.17 o 
   3   5   4       50.66       52.51      1.82 o 
   4   5   4       16.90       16.09      1.10 o 
   5   5   4       61.86       66.61      5.21 o 
   6   5   4       23.46       19.86      1.48 o 
   7   5   4       10.43       18.55      2.41 o 
   8   5   4        4.12        7.41      1.31 o 
  -8   6   4        8.61        7.77      1.15 o 
  -7   6   4       30.47       30.10      1.94 o 
  -6   6   4        0.36        0.48      0.57 o 
  -5   6   4       96.76       90.58      2.39 o 
  -4   6   4       85.23       91.47      2.17 o 
  -3   6   4      102.95      101.93      2.15 o 
  -2   6   4       22.55       28.42      0.87 o 
  -1   6   4       62.70       71.92      1.47 o 
   0   6   4       26.87       20.90      1.17 o 
   1   6   4       62.62       72.20      1.81 o 
   2   6   4       22.56       30.99      1.51 o 
   3   6   4      103.05      106.82      5.09 o 
   4   6   4       85.24       90.00      2.52 o 
   5   6   4       96.74       89.79      3.58 o 
   6   6   4        0.36        0.86      0.59 o 
   7   6   4       30.45       32.95      2.28 o 
   8   6   4        8.62        6.84      1.29 o 
  -8   7   4        6.14        6.37      1.17 o 
  -7   7   4       35.15       33.76      1.89 o 
  -6   7   4       41.68       40.34      1.68 o 
  -5   7   4       67.06       65.85      2.03 o 
  -4   7   4      104.98       95.86      2.21 o 
  -3   7   4       69.50       63.64      1.64 o 
  -2   7   4       20.13       20.64      0.76 o 
  -1   7   4       54.59       56.80      0.97 o 
   0   7   4      111.09      111.60      2.19 o 
   1   7   4       54.62       53.94      1.15 o 
   2   7   4       20.14       24.08      1.94 o 
   3   7   4       69.53       77.43      4.93 o 
   4   7   4      105.01       95.00      2.33 o 
   5   7   4       67.03       66.47      2.08 o 
   6   7   4       41.67       41.49      2.07 o 
   7   7   4       35.11       33.42      2.25 o 
   8   7   4        6.14        5.83      1.35 o 
  -8   8   4        8.23        5.36      1.99 o 
  -7   8   4        7.90        9.29      1.01 o 
  -6   8   4        5.50        6.42      0.88 o 
  -5   8   4       27.61       27.03      1.26 o 
  -4   8   4       13.04       11.89      0.99 o 
  -3   8   4      392.43      360.29      4.91 o 
  -2   8   4      161.02      146.96      3.43 o 
  -1   8   4       31.32       30.71      1.20 o 
   0   8   4       20.24       23.84      0.91 o 
   1   8   4       31.34       28.30      0.78 o 
   2   8   4      160.95      152.80      3.17 o 
   3   8   4      392.41      368.71      6.24 o 
   4   8   4       13.02       11.28      1.11 o 
   5   8   4       27.59       25.60      2.01 o 
   6   8   4        5.48        5.24      0.76 o 
   7   8   4        7.90        8.09      1.67 o 
   8   8   4        8.24        8.65      1.42 o 
  -8   9   4        8.35       10.60      2.25 o 
  -7   9   4        1.36        1.94      0.76 o 
  -6   9   4       17.31       19.34      1.19 o 
  -5   9   4       56.37       52.41      1.75 o 
  -4   9   4       51.53       52.87      1.55 o 
  -3   9   4       16.26       18.76      1.99 o 
  -2   9   4       49.83       51.69      1.93 o 
  -1   9   4       45.21       48.79      1.64 o 
   0   9   4       14.63       18.46      0.80 o 
   1   9   4       45.23       45.41      1.09 o 
   2   9   4       49.77       55.56      3.97 o 
   3   9   4       16.27       19.91      6.18 o 
   4   9   4       51.59       54.10      1.94 o 
   5   9   4       56.32       54.29      2.04 o 
   6   9   4       17.33       16.60      1.19 o 
   7   9   4        1.36        1.98      0.92 o 
   8   9   4        8.37        9.23      1.59 o 
  -7  10   4        0.78        0.74      0.67 o 
  -6  10   4       32.60       28.32      1.76 o 
  -5  10   4        9.88       15.04      2.85 o 
  -4  10   4       15.31       14.73      1.41 o 
  -3  10   4      132.22      126.81      3.79 o 
  -2  10   4       44.65       50.69      1.95 o 
  -1  10   4       31.23       38.13      2.64 o 
   0  10   4        0.04        0.35      0.35 o 
   1  10   4       31.21       36.96      1.66 o 
   2  10   4       44.63       47.19      1.64 o 
   3  10   4      132.17      121.87      3.56 o 
   4  10   4       15.32       14.86      1.64 o 
   5  10   4        9.87        6.69      1.50 o 
   6  10   4       32.61       26.99      1.67 o 
   7  10   4        0.78        0.88      0.86 o 
  -7  11   4        7.86        7.40      1.23 o 
  -6  11   4        6.65       10.71      3.22 o 
  -5  11   4       14.48       14.89      1.43 o 
  -4  11   4       18.81       22.50      2.99 o 
  -3  11   4       14.49       15.78      1.97 o 
  -2  11   4        9.81       10.10      1.14 o 
  -1  11   4      222.37      228.70      4.29 o 
   0  11   4      109.77      102.76      2.22 o 
   1  11   4      222.28      234.92      4.63 o 
   2  11   4        9.83        9.90      0.88 o 
   3  11   4       14.48       15.70      3.84 o 
   4  11   4       18.88       16.86      1.48 o 
   5  11   4       14.51       12.86      1.15 o 
   6  11   4        6.65        5.73      0.97 o 
   7  11   4        7.85        7.31      1.52 o 
  -7  12   4        1.16        2.13      0.88 o 
  -6  12   4       19.75       22.26      2.15 o 
  -5  12   4        1.44        2.04      0.86 o 
  -4  12   4       31.26       28.55      1.69 o 
  -3  12   4      165.98      155.75      4.19 o 
  -2  12   4      134.06      129.79      5.07 o 
  -1  12   4       31.08       31.08      1.49 o 
   0  12   4       87.78       75.97      2.48 o 
   1  12   4       31.07       34.55      1.82 o 
   2  12   4      134.03      125.01      3.04 o 
   3  12   4      166.18      156.92      4.33 o 
   4  12   4       31.23       26.65      1.65 o 
   5  12   4        1.43        2.05      0.75 o 
   6  12   4       19.75       17.90      1.76 o 
   7  12   4        1.16        1.06      1.12 o 
  -7  13   4       21.44       22.94      2.11 o 
  -6  13   4       17.46       21.55      1.91 o 
  -5  13   4        3.55        1.97      0.83 o 
  -4  13   4       10.67       14.75      2.95 o 
  -3  13   4       16.98       16.40      1.37 o 
  -2  13   4      206.92      194.37      4.45 o 
  -1  13   4      144.28      142.91      3.38 o 
   0  13   4      127.39      118.15      3.05 o 
   1  13   4      144.34      146.64      3.48 o 
   2  13   4      207.02      194.31      4.03 o 
   3  13   4       17.01       14.49      1.78 o 
   4  13   4       10.65        9.50      1.31 o 
   5  13   4        3.54        2.66      0.77 o 
   6  13   4       17.46       19.76      1.63 o 
   7  13   4       21.42       22.13      2.32 o 
  -6  14   4       12.04       10.41      1.34 o 
  -5  14   4        3.68        5.71      1.09 o 
  -4  14   4       16.11       16.46      1.46 o 
  -3  14   4      125.13      145.24     11.19 o 
  -2  14   4        5.71        5.28      0.89 o 
  -1  14   4        3.68       14.46      4.09 o 
   0  14   4        2.64        4.56      0.86 o 
   1  14   4        3.67        7.49      1.10 o 
   2  14   4        5.72        5.77      0.83 o 
   3  14   4      125.13      136.84      4.14 o 
   4  14   4       16.11       14.75      1.43 o 
   5  14   4        3.70        4.61      1.23 o 
   6  14   4       12.02        9.14      1.39 o 
  -6  15   4        8.26       11.18      1.89 o 
  -5  15   4       43.24       44.50      2.59 o 
  -4  15   4        8.38       10.48      2.96 o 
  -3  15   4       81.36       85.39      7.35 o 
  -2  15   4        5.41       13.42      4.97 o 
  -1  15   4      286.40      288.41      5.89 o 
   0  15   4       90.19       82.09      2.75 o 
   1  15   4      286.40      290.96      5.94 o 
   2  15   4        5.39       13.75      3.54 o 
   3  15   4       81.43       76.02      3.22 o 
   4  15   4        8.39        6.81      1.24 o 
   5  15   4       43.23       43.95      2.43 o 
   6  15   4        8.26        7.65      1.18 o 
  -6  16   4       13.59       13.67      1.60 o 
  -5  16   4        9.61        8.75      1.64 o 
  -4  16   4       46.97       47.74      2.30 o 
  -3  16   4       21.23       23.43      4.09 o 
  -2  16   4      144.81      145.24      3.95 o 
  -1  16   4       19.40       19.13      1.50 o 
   0  16   4      117.93      124.37      4.07 o 
   1  16   4       19.39       17.37      1.44 o 
   2  16   4      144.70      143.26      4.30 o 
   3  16   4       21.24       16.10      1.62 o 
   4  16   4       46.87       45.57      2.33 o 
   5  16   4        9.61       10.08      1.27 o 
   6  16   4       13.58       11.09      1.64 o 
  -5  17   4       15.23       18.15      2.42 o 
  -4  17   4       14.87       16.96      1.63 o 
  -3  17   4       16.41       17.57      1.59 o 
  -2  17   4        9.68        9.05      1.11 o 
  -1  17   4       18.16       17.23      1.36 o 
   0  17   4       19.06       23.40      2.08 o 
   1  17   4       18.15       19.18      1.31 o 
   2  17   4        9.69        8.32      1.34 o 
   3  17   4       16.38       16.26      1.56 o 
   4  17   4       14.85       14.01      1.52 o 
   5  17   4       15.24       15.43      1.53 o 
  -5  18   4       20.96       19.59      1.98 o 
  -4  18   4        4.10        5.09      1.04 o 
  -3  18   4       11.71       12.57      1.40 o 
  -2  18   4        5.02        6.53      0.97 o 
  -1  18   4        3.95        5.31      0.81 o 
   0  18   4        0.76        0.73      0.66 o 
   1  18   4        3.95        4.86      0.86 o 
   2  18   4        5.00        4.92      1.21 o 
   3  18   4       11.71       11.21      1.54 o 
   4  18   4        4.08        5.08      1.21 o 
   5  18   4       20.94       21.09      1.76 o 
  -4  19   4        4.09        4.91      0.99 o 
  -3  19   4        6.75        6.73      1.16 o 
  -2  19   4       57.01       59.18      2.63 o 
  -1  19   4        0.79        0.79      0.78 o 
   0  19   4       62.84       64.50      2.77 o 
   1  19   4        0.79        0.50      0.58 o 
   2  19   4       57.08       63.51      3.01 o 
   3  19   4        6.75        8.62      1.16 o 
   4  19   4        4.09        3.25      1.17 o 
  -4  20   4        2.76        2.95      0.95 o 
  -3  20   4        1.10        1.56      0.81 o 
  -2  20   4       13.67       16.28      1.45 o 
  -1  20   4        4.61        5.34      1.25 o 
   0  20   4        9.96        9.86      1.37 o 
   1  20   4        4.62        5.82      1.73 o 
   2  20   4       13.67       14.15      1.84 o 
   3  20   4        1.11        3.47      1.76 o 
   4  20   4        2.77        1.95      1.04 o 
  -3  21   4        5.15        5.16      1.05 o 
  -2  21   4       29.86       30.57      2.78 o 
  -1  21   4       10.74       12.79      1.91 o 
   0  21   4       27.55       28.27      2.11 o 
   1  21   4       10.74       13.92      1.85 o 
   2  21   4       29.90       30.83      2.19 o 
   3  21   4        5.15        6.36      1.23 o 
  -2  22   4       17.54       19.33      2.40 o 
  -1  22   4       15.17       15.90      1.89 o 
   0  22   4        8.75        8.00      1.73 o 
   1  22   4       15.14       17.34      1.80 o 
   2  22   4       17.55       19.01      1.87 o 
   0   0   5        0.00        2.14      2.42 o 
   1   0   5       21.98       23.17      1.10 o 
   2   0   5       42.07       36.49      1.26 o 
   3   0   5        8.98        9.73      1.77 o 
   4   0   5        6.72       10.54      1.27 o 
   5   0   5        7.17        6.19      1.05 o 
   6   0   5        0.34        1.64      0.77 o 
   7   0   5       18.26       15.76      1.56 o 
  -7   1   5        1.37        2.07      1.14 o 
  -6   1   5       10.48        7.94      1.10 o 
  -5   1   5        2.83        4.03      0.98 o 
  -4   1   5      139.68      134.44      3.97 o 
  -3   1   5      195.22      184.76      3.48 o 
  -2   1   5      162.21      166.44      2.86 o 
  -1   1   5      190.87      192.36      3.34 o 
   0   1   5      320.12      323.13      5.42 o 
   1   1   5      190.88      191.98      3.39 o 
   2   1   5      162.17      166.27      3.17 o 
   3   1   5      195.27      182.74      3.56 o 
   4   1   5      139.70      134.47      4.81 o 
   5   1   5        2.83        2.68      0.90 o 
   6   1   5       10.47       10.98      1.28 o 
   7   1   5        1.37        1.05      0.88 o 
  -7   2   5       16.38       16.03      1.58 o 
  -6   2   5        2.32        2.88      0.97 o 
  -5   2   5        4.52        3.35      0.87 o 
  -4   2   5       63.46       64.49      2.13 o 
  -3   2   5      130.99      124.67      3.10 o 
  -2   2   5      318.94      311.73      4.66 o 
  -1   2   5       97.25       95.79      2.16 o 
   0   2   5      229.50      226.59      3.78 o 
   1   2   5       97.26       98.27      2.16 o 
   2   2   5      319.10      316.74      4.98 o 
   3   2   5      131.15      127.36      2.90 o 
   4   2   5       63.52       64.35      2.29 o 
   5   2   5        4.51        4.90      0.96 o 
   6   2   5        2.32        3.88      0.94 o 
   7   2   5       16.41       17.26      1.61 o 
  -7   3   5        8.61        9.36      1.28 o 
  -6   3   5        1.11        1.86      0.72 o 
  -5   3   5        6.57        8.86      1.11 o 
  -4   3   5       59.52       56.46      2.02 o 
  -3   3   5       19.77       20.60      1.05 o 
  -2   3   5       32.62       35.68      1.45 o 
  -1   3   5      186.43      181.21      2.89 o 
   0   3   5        5.90        5.02      0.69 o 
   1   3   5      186.47      179.46      3.39 o 
   2   3   5       32.59       36.29      1.32 o 
   3   3   5       19.85       19.22      1.15 o 
   4   3   5       59.57       56.39      1.67 o 
   5   3   5        6.56        6.70      1.44 o 
   6   3   5        1.10        1.04      0.82 o 
   7   3   5        8.60        7.27      1.36 o 
  -7   4   5        0.18       -0.04      0.59 o 
  -6   4   5       12.04       12.14      1.29 o 
  -5   4   5       28.25       25.51      1.46 o 
  -4   4   5        2.15        2.43      0.78 o 
  -3   4   5       53.75       53.59      1.72 o 
  -2   4   5       38.58       36.60      1.36 o 
  -1   4   5        8.21        7.02      0.60 o 
   0   4   5       70.78       64.08      1.61 o 
   1   4   5        8.20        7.56      0.61 o 
   2   4   5       38.64       37.21      1.34 o 
   3   4   5       53.82       54.32      1.84 o 
   4   4   5        2.15        2.17      1.06 o 
   5   4   5       28.26       29.32      2.13 o 
   6   4   5       12.05       12.33      1.52 o 
   7   4   5        0.18       -0.16      0.61 o 
  -7   5   5        4.18        3.15      0.90 o 
  -6   5   5        3.10        3.81      0.83 o 
  -5   5   5        0.31        1.75      0.75 o 
  -4   5   5        4.00        5.52      0.70 o 
  -3   5   5       56.39       55.61      1.67 o 
  -2   5   5       76.57       74.34      1.81 o 
  -1   5   5        5.43        6.59      0.77 o 
   0   5   5      110.91      117.32      2.22 o 
   1   5   5        5.42        5.69      0.54 o 
   2   5   5       76.46       72.46      1.96 o 
   3   5   5       56.42       57.30      1.91 o 
   4   5   5        4.02        4.34      0.73 o 
   5   5   5        0.31        1.02      0.90 o 
   6   5   5        3.09        2.69      0.98 o 
   7   5   5        4.19        3.02      1.02 o 
  -7   6   5        4.62        4.08      1.63 o 
  -6   6   5        0.88        1.72      0.70 o 
  -5   6   5        4.27        4.08      0.72 o 
  -4   6   5       12.56       12.66      0.93 o 
  -3   6   5       43.93       41.30      1.70 o 
  -2   6   5       45.48       47.72      1.40 o 
  -1   6   5        0.90        2.85      1.68 o 
   0   6   5       63.73       56.25      1.79 o 
   1   6   5        0.90        1.54      0.62 o 
   2   6   5       45.44       48.55      1.62 o 
   3   6   5       43.94       43.02      2.70 o 
   4   6   5       12.57       12.66      1.40 o 
   5   6   5        4.30        4.19      0.91 o 
   6   6   5        0.89       -0.79      1.02 o 
   7   6   5        4.60        4.17      1.24 o 
  -7   7   5       17.67       18.91      2.42 o 
  -6   7   5       15.51       19.01      2.22 o 
  -5   7   5       45.94       47.28      3.03 o 
  -4   7   5       24.20       25.06      2.08 o 
  -3   7   5       59.58       58.62      2.75 o 
  -2   7   5       34.20       32.99      1.80 o 
  -1   7   5      234.90      225.76      5.06 o 
   0   7   5       38.34       38.34      1.46 o 
   1   7   5      234.95      221.96      4.76 o 
   2   7   5       34.18       34.02      1.64 o 
   3   7   5       59.54       57.45      1.97 o 
   4   7   5       24.22       25.97      1.70 o 
   5   7   5       45.90       41.66      1.71 o 
   6   7   5       15.52       16.18      2.23 o 
   7   7   5       17.66       15.15      1.97 o 
  -7   8   5        6.94        5.99      2.21 o 
  -6   8   5       10.77       11.70      1.62 o 
  -5   8   5       38.34       39.56      2.57 o 
  -4   8   5       33.58       34.01      2.47 o 
  -3   8   5       18.24       16.32      1.38 o 
  -2   8   5       30.68       34.15      2.42 o 
  -1   8   5      108.51       97.74      2.85 o 
   0   8   5       33.10       31.79      1.41 o 
   1   8   5      108.50      101.40      2.87 o 
   2   8   5       30.70       29.51      1.55 o 
   3   8   5       18.24       16.54      1.43 o 
   4   8   5       33.58       31.66      1.63 o 
   5   8   5       38.32       34.34      1.65 o 
   6   8   5       10.76        9.40      2.03 o 
   7   8   5        6.93        6.55      1.27 o 
  -6   9   5        2.03        1.79      1.23 o 
  -5   9   5        1.55        6.41      3.78 o 
  -4   9   5       21.89       21.58      1.66 o 
  -3   9   5        2.98        3.60      0.89 o 
  -2   9   5      252.70      237.62      5.74 o 
  -1   9   5       89.15       96.14      2.99 o 
   0   9   5       42.88       32.57      1.24 o 
   1   9   5       89.22      102.16      2.92 o 
   2   9   5      252.78      238.90      4.91 o 
   3   9   5        2.99        3.46      0.83 o 
   4   9   5       21.92       17.77      1.36 o 
   5   9   5        1.55        1.91      0.72 o 
   6   9   5        2.02        1.59      1.05 o 
  -6  10   5        3.82        3.14      1.02 o 
  -5  10   5       31.44       34.50      2.23 o 
  -4  10   5        9.60       11.63      1.42 o 
  -3  10   5       22.75       26.18      1.70 o 
  -2  10   5       36.15       41.95      5.58 o 
  -1  10   5       26.66       22.53      1.34 o 
   0  10   5        9.33       10.15      0.92 o 
   1  10   5       26.71       20.73      1.46 o 
   2  10   5       36.21       34.35      1.65 o 
   3  10   5       22.74       23.76      1.52 o 
   4  10   5        9.61        6.76      1.01 o 
   5  10   5       31.47       31.43      1.88 o 
   6  10   5        3.81        2.82      1.58 o 
  -6  11   5       11.69       15.41      1.79 o 
  -5  11   5       14.15       22.08      4.05 o 
  -4  11   5       14.03       13.09      1.46 o 
  -3  11   5        7.38        9.95      1.17 o 
  -2  11   5       24.42       23.52      1.49 o 
  -1  11   5       12.57       11.26      1.25 o 
   0  11   5      143.35      139.62      4.24 o 
   1  11   5       12.58       12.77      1.18 o 
   2  11   5       24.44       22.08      1.65 o 
   3  11   5        7.37        7.42      1.05 o 
   4  11   5       14.03       13.29      1.21 o 
   5  11   5       14.13       12.37      1.23 o 
   6  11   5       11.68       14.26      2.53 o 
  -6  12   5        1.05        2.83      1.09 o 
  -5  12   5       15.10       18.49      1.75 o 
  -4  12   5        0.54        1.13      0.79 o 
  -3  12   5        1.29        1.48      0.72 o 
  -2  12   5       23.43       25.79      3.30 o 
  -1  12   5       34.37       32.40      1.45 o 
   0  12   5       99.32       97.40      3.74 o 
   1  12   5       34.36       35.25      1.75 o 
   2  12   5       23.42       22.84      1.79 o 
   3  12   5        1.28        0.70      0.77 o 
   4  12   5        0.54        1.05      0.72 o 
   5  12   5       15.11       15.29      1.44 o 
   6  12   5        1.05        0.72      1.44 o 
  -5  13   5        8.89        8.80      1.35 o 
  -4  13   5        3.06        4.31      1.12 o 
  -3  13   5       36.17       35.41      2.00 o 
  -2  13   5       64.60       65.97      2.42 o 
  -1  13   5        4.38        3.97      1.01 o 
   0  13   5       12.27       11.54      1.37 o 
   1  13   5        4.39        3.18      0.83 o 
   2  13   5       64.65       65.73      2.93 o 
   3  13   5       36.15       35.32      2.01 o 
   4  13   5        3.05        4.40      0.96 o 
   5  13   5        8.89        7.61      1.20 o 
  -5  14   5       13.41       15.00      1.61 o 
  -4  14   5        7.86       10.22      1.33 o 
  -3  14   5       18.12       18.69      1.48 o 
  -2  14   5        2.59        2.32      0.83 o 
  -1  14   5        7.25        7.26      1.40 o 
   0  14   5       27.91       41.49      5.04 o 
   1  14   5        7.25        6.14      0.99 o 
   2  14   5        2.59        2.85      0.91 o 
   3  14   5       18.13       14.68      1.63 o 
   4  14   5        7.85        8.39      1.19 o 
   5  14   5       13.41       12.65      1.37 o 
  -5  15   5        1.47        1.34      0.90 o 
  -4  15   5        7.55        7.52      1.24 o 
  -3  15   5       13.27       14.55      1.45 o 
  -2  15   5        4.78        5.71      0.90 o 
  -1  15   5        0.71        0.85      1.03 o 
   0  15   5       81.27       68.07      4.70 o 
   1  15   5        0.72        2.86      1.01 o 
   2  15   5        4.78        4.96      1.31 o 
   3  15   5       13.26       14.63      1.47 o 
   4  15   5        7.55        6.38      1.30 o 
   5  15   5        1.47        1.23      0.75 o 
  -4  16   5       14.41       13.20      1.59 o 
  -3  16   5       11.56       13.45      1.44 o 
  -2  16   5       34.17       29.66      1.72 o 
  -1  16   5       26.39       27.93      2.38 o 
   0  16   5       48.50       53.67      4.70 o 
   1  16   5       26.41       28.65      2.20 o 
   2  16   5       34.17       32.72      2.33 o 
   3  16   5       11.60       14.81      1.94 o 
   4  16   5       14.41       14.59      1.58 o 
  -4  17   5        0.74        1.57      0.81 o 
  -3  17   5        1.03        0.69      0.68 o 
  -2  17   5        5.97        5.05      1.55 o 
  -1  17   5        6.39       10.53      1.77 o 
   0  17   5       89.44       89.59      3.84 o 
   1  17   5        6.38        6.51      1.37 o 
   2  17   5        5.96        6.20      1.18 o 
   3  17   5        1.04        0.27      0.77 o 
   4  17   5        0.74        0.57      0.84 o 
  -3  18   5        0.71        1.14      1.06 o 
  -2  18   5        0.62        0.57      0.90 o 
  -1  18   5        1.37        1.35      1.00 o 
   0  18   5        6.58        9.86      2.03 o 
   1  18   5        1.37        1.40      0.89 o 
   2  18   5        0.61        0.65      0.81 o 
   3  18   5        0.71        0.98      0.85 o 
  -2  19   5       23.34       24.68      2.44 o 
  -1  19   5        5.70        8.73      1.50 o 
   0  19   5       56.57       63.42      3.66 o 
   1  19   5        5.70        6.66      1.33 o 
   2  19   5       23.33       25.16      2.25 o 
   0  20   5       29.97       35.86      2.93 o 
   0   0   6      332.35      355.21      8.32 o 
   1   0   6       71.77       74.01      2.12 o 
   2   0   6       88.40       98.16      2.88 o 
   3   0   6        5.92        4.89      0.86 o 
   4   0   6       70.21       69.66      2.94 o 
   5   0   6       23.87       25.30      1.81 o 
   6   0   6       42.53       41.18      2.39 o 
  -6   1   6        8.66        8.07      1.64 o 
  -5   1   6       14.86       15.90      1.40 o 
  -4   1   6        8.40        7.76      1.35 o 
  -3   1   6       37.49       39.24      1.83 o 
  -2   1   6       57.18       53.35      2.06 o 
  -1   1   6       37.36       36.00      1.52 o 
   0   1   6       49.02       51.53      1.85 o 
   1   1   6       37.36       36.95      1.49 o 
   2   1   6       57.22       53.70      1.90 o 
   3   1   6       37.46       37.79      1.85 o 
   4   1   6        8.38        8.70      1.41 o 
   5   1   6       14.86       14.92      1.66 o 
   6   1   6        8.65        8.19      1.38 o 
  -6   2   6       19.83       21.69      2.85 o 
  -5   2   6       20.98       21.35      1.61 o 
  -4   2   6        2.59        3.84      0.84 o 
  -3   2   6       50.43       47.58      1.93 o 
  -2   2   6       14.59       13.86      0.99 o 
  -1   2   6       21.30       23.28      1.15 o 
   0   2   6        4.07        2.71      0.59 o 
   1   2   6       21.32       22.30      1.23 o 
   2   2   6       14.58       13.69      1.10 o 
   3   2   6       50.40       46.27      2.29 o 
   4   2   6        2.59        2.93      1.21 o 
   5   2   6       20.98       21.24      1.84 o 
   6   2   6       19.86       21.72      1.79 o 
  -6   3   6        0.20       -0.42      1.06 o 
  -5   3   6        1.42        3.43      1.41 o 
  -4   3   6       12.37       12.72      1.02 o 
  -3   3   6       41.78       42.30      1.71 o 
  -2   3   6        9.35        9.90      0.90 o 
  -1   3   6       35.81       37.18      1.73 o 
   0   3   6        0.60        0.95      0.48 o 
   1   3   6       35.81       38.76      1.48 o 
   2   3   6        9.37        9.24      1.00 o 
   3   3   6       41.79       39.98      2.11 o 
   4   3   6       12.35       12.47      1.63 o 
   5   3   6        1.42        2.22      1.22 o 
   6   3   6        0.20       -0.04      0.70 o 
  -6   4   6        5.54        7.12      2.19 o 
  -5   4   6        3.55        3.35      1.22 o 
  -4   4   6       13.21       12.54      1.58 o 
  -3   4   6        9.42        9.83      1.07 o 
  -2   4   6        9.89        7.68      1.00 o 
  -1   4   6       96.25       95.59      3.38 o 
   0   4   6       88.02       83.25      2.59 o 
   1   4   6       96.24       93.79      2.62 o 
   2   4   6        9.91        7.78      0.85 o 
   3   4   6        9.41        8.46      0.90 o 
   4   4   6       13.22       11.90      1.46 o 
   5   4   6        3.56        4.14      1.16 o 
   6   4   6        5.55        4.79      1.20 o 
  -6   5   6        0.28        1.62      1.44 o 
  -5   5   6        1.12        0.56      1.16 o 
  -4   5   6        2.12        4.29      2.19 o 
  -3   5   6       12.81       12.80      1.44 o 
  -2   5   6       63.31       64.94      3.13 o 
  -1   5   6       33.66       35.42      1.83 o 
   0   5   6       15.12       17.57      1.18 o 
   1   5   6       33.65       34.34      1.69 o 
   2   5   6       63.33       62.17      2.05 o 
   3   5   6       12.83       11.60      1.02 o 
   4   5   6        2.13        0.96      1.09 o 
   5   5   6        1.12        1.39      1.00 o 
   6   5   6        0.28        0.37      1.04 o 
  -5   6   6        0.38        1.03      0.93 o 
  -4   6   6        6.78        8.47      1.62 o 
  -3   6   6        0.29        0.78      0.72 o 
  -2   6   6        5.31        6.06      0.97 o 
  -1   6   6       30.97       31.01      1.71 o 
   0   6   6       99.01       98.32      3.66 o 
   1   6   6       30.96       30.07      1.72 o 
   2   6   6        5.33        5.60      0.88 o 
   3   6   6        0.28        0.40      0.52 o 
   4   6   6        6.78        7.62      1.39 o 
   5   6   6        0.38        0.56      0.94 o 
  -5   7   6        2.28        3.78      1.59 o 
  -4   7   6        0.32        0.39      0.87 o 
  -3   7   6        4.16        5.02      1.13 o 
  -2   7   6       26.56       29.11      1.89 o 
  -1   7   6        1.99        1.22      0.62 o 
   0   7   6        7.64        6.83      1.20 o 
   1   7   6        1.99        0.97      0.67 o 
   2   7   6       26.60       28.14      2.08 o 
   3   7   6        4.15        4.69      0.92 o 
   4   7   6        0.33        0.32      0.63 o 
   5   7   6        2.28        2.15      1.27 o 
  -5   8   6       32.03       34.81      2.90 o 
  -4   8   6        2.21        5.08      1.17 o 
  -3   8   6       59.74       62.65      2.94 o 
  -2   8   6        6.34        8.78      1.17 o 
  -1   8   6       67.51       67.23      2.58 o 
   0   8   6       23.34       25.74      2.05 o 
   1   8   6       67.49       67.33      2.65 o 
   2   8   6        6.35        7.82      1.35 o 
   3   8   6       59.80       57.68      2.78 o 
   4   8   6        2.20        1.58      1.07 o 
   5   8   6       32.04       34.40      3.23 o 
  -5   9   6       13.57       13.48      1.73 o 
  -4   9   6       24.30       24.93      2.17 o 
  -3   9   6       49.28       53.77      2.86 o 
  -2   9   6       10.77       12.53      1.30 o 
  -1   9   6       63.28       69.52      4.06 o 
   0   9   6       74.38       68.50      2.90 o 
   1   9   6       63.23       66.14      2.71 o 
   2   9   6       10.75       12.14      1.48 o 
   3   9   6       49.25       50.75      2.55 o 
   4   9   6       24.32       21.59      1.63 o 
   5   9   6       13.59       10.60      2.51 o 
  -4  10   6       35.40       41.24      2.62 o 
  -3  10   6        8.34       10.94      1.81 o 
  -2  10   6       56.57       54.51      3.20 o 
  -1  10   6       23.09       26.73      2.33 o 
   0  10   6       57.17       55.95      3.10 o 
   1  10   6       23.10       25.88      1.72 o 
   2  10   6       56.62       51.03      2.84 o 
   3  10   6        8.34       10.11      1.51 o 
   4  10   6       35.39       36.48      2.33 o 
  -4  11   6        7.39        9.35      1.28 o 
  -3  11   6        8.30       11.02      1.57 o 
  -2  11   6        4.64        7.12      1.23 o 
  -1  11   6        8.50        8.93      1.47 o 
   0  11   6      122.34      135.64      4.62 o 
   1  11   6        8.49        7.41      1.27 o 
   2  11   6        4.65        5.66      1.12 o 
   3  11   6        8.30        9.26      1.52 o 
   4  11   6        7.40        7.37      1.18 o 
  -4  12   6        2.23        3.29      1.05 o 
  -3  12   6        6.06        5.55      1.12 o 
  -2  12   6        6.23        7.63      1.52 o 
  -1  12   6        3.70        6.49      1.56 o 
   0  12   6       35.81       37.23      2.31 o 
   1  12   6        3.70        4.96      1.37 o 
   2  12   6        6.21        7.20      1.24 o 
   3  12   6        6.06        5.04      1.15 o 
   4  12   6        2.22        1.99      0.92 o 
  -3  13   6       11.99       13.69      2.10 o 
  -2  13   6       25.06       28.49      2.54 o 
  -1  13   6        2.82        8.99      5.01 o 
   0  13   6        2.27        9.41      3.28 o 
   1  13   6        2.83        2.39      1.17 o 
   2  13   6       25.05       27.60      2.17 o 
   3  13   6       12.00       11.55      1.57 o 
  -3  14   6        1.37        4.54      1.95 o 
  -2  14   6        4.54        3.84      1.49 o 
  -1  14   6       22.89       22.11      2.49 o 
   0  14   6       34.77       40.28      2.85 o 
   1  14   6       22.87       19.30      2.01 o 
   2  14   6        4.54        3.78      1.19 o 
   3  14   6        1.38        1.23      0.91 o 
  -2  15   6       10.81       10.40      1.90 o 
  -1  15   6        8.90       10.78      1.67 o 
   0  15   6        0.17        0.36      0.93 o 
   1  15   6        8.93        8.49      1.65 o 
   2  15   6       10.83       11.79      1.44 o 
  -1  16   6       18.88       18.97      2.11 o 
   0  16   6       16.72       22.78      2.31 o 
   1  16   6       18.90       20.20      2.14 o 
   0   0   7        9.63       10.34      3.06 o 
   1   0   7        9.18       11.98      1.51 o 
   2   0   7       21.66       19.96      1.84 o 
   3   0   7       26.54       29.01      3.25 o 
  -3   1   7        4.06        5.48      1.53 o 
  -2   1   7        1.68        2.46      1.03 o 
  -1   1   7       16.63       19.82      1.35 o 
   0   1   7        2.97        2.97      0.73 o 
   1   1   7       16.65       20.43      1.84 o 
   2   1   7        1.68        1.27      0.80 o 
   3   1   7        4.06        4.52      1.36 o 
  -3   2   7        4.02        7.03      1.34 o 
  -2   2   7       15.63       16.05      1.67 o 
  -1   2   7       19.38       19.21      1.44 o 
   0   2   7        3.46        3.41      0.88 o 
   1   2   7       19.34       18.57      1.64 o 
   2   2   7       15.64       13.67      1.50 o 
   3   2   7        4.03        3.42      1.29 o 
  -3   3   7       11.41       13.50      1.68 o 
  -2   3   7       12.69       13.65      1.73 o 
  -1   3   7        6.64        7.07      2.05 o 
   0   3   7        7.34        7.07      1.17 o 
   1   3   7        6.64        7.38      1.25 o 
   2   3   7       12.70       12.24      1.41 o 
   3   3   7       11.41       11.23      2.18 o 
  -3   4   7        0.35       -0.04      0.70 o 
  -2   4   7        4.85        7.31      1.42 o 
  -1   4   7       23.74       23.06      2.27 o 
   0   4   7        0.94        1.06      0.75 o 
   1   4   7       23.79       24.91      2.14 o 
   2   4   7        4.86        5.69      1.24 o 
   3   4   7        0.35        0.53      0.70 o 
  -3   5   7        0.43        0.23      0.83 o 
  -2   5   7       14.22       19.12      2.24 o 
  -1   5   7       35.40       38.18      2.30 o 
   0   5   7        3.51        5.49      1.09 o 
   1   5   7       35.42       36.29      2.63 o 
   2   5   7       14.22       17.66      1.87 o 
   3   5   7        0.43        0.31      0.76 o 
  -3   6   7       40.48       46.73      2.65 o 
  -2   6   7        4.16        2.26      1.27 o 
  -1   6   7       98.21       92.73      9.35 o 
   0   6   7        1.81        1.83      1.01 o 
   1   6   7       98.21      101.82      4.24 o 
   2   6   7        4.14        2.46      1.18 o 
   3   6   7       40.47       41.50      3.37 o 
  -2   7   7        1.22        3.10      1.68 o 
  -1   7   7       29.83       28.77      4.08 o 
   0   7   7       19.68       24.75      2.40 o 
   1   7   7       29.86       27.78      2.41 o 
   2   7   7        1.22        1.72      1.15 o 
  -2   8   7       27.55       28.01      2.71 o 
  -1   8   7       12.02        9.86      1.74 o 
   0   8   7       41.18       43.32      2.50 o 
   1   8   7       12.04       11.52      1.85 o 
   2   8   7       27.53       28.14      2.70 o 
  -1   9   7       39.31       38.69      5.53 o 
   0   9   7        1.97        0.67      0.87 o 
   1   9   7       39.30       42.22      2.71 o 
   0  10   7        5.16        5.11      1.38 o 
                                                 
